# Supplementary material for: The biomass–density relationship in seagrasses and its use as an ecological indicator
Source: BMC Ecol. 2018 Oct 19;18:44. doi: 10.1186/s12898-018-0200-1 (PMC6195692; doi:10.1186/s12898-018-0200-1)
Supplement: Supplementary file 2 — Additional file 2. The biomass and density presented in 32 studies on 10 seagrass species scattered worldwide. Additional biotic and abiotic variables are also provided depending on their availability from the respective study. [file 12898_2018_200_MOESM2_ESM.xlsx]

## Sheet: Cabaço1
Method	Species	density	density (%)	biomass	biomass (%)													Method	density (%)	biomass (%)	'old group'	'new group'	Species
Discriptive	Tt a	-4.6	-54	-1.8	-64													Discriptive	-54	-64	'Discriptive'	'Discriptive'	Tt a
Discriptive	Tt d	-7.5	-25	4.6	92													Discriptive	-25	92	'Discriptive'	'Experimental'	Tt d
Discriptive	Tt f	-3.4	-66	-4.3	-14													Discriptive	-66	-14	'Discriptive'	'Discriptive'	Tt f
Discriptive	Tt e	7.4	74	-4.3	-14													Discriptive	74	-14	'Discriptive'	'Experimental'	Tt e
Discriptive	Th b	-8.9	-11	-2	-60													Discriptive	-11	-60	'Discriptive'	'Discriptive'	Th b
Discriptive	Zn a	-7.3	-27	-1.8	-64													Discriptive	-27	-64	'Discriptive'	'Discriptive'	Zn a
Discriptive	Zn b	-2	-80	-3.5	-30													Discriptive	-80	-30	'Discriptive'	'Discriptive'	Zn b
Discriptive	Zm a	-5.3	-47	-4.4	-12													Discriptive	-47	-12	'Discriptive'	'Discriptive'	Zm a
Discriptive	Zm b	-2.8	-72	-3.6	-28													Discriptive	-72	-28	'Discriptive'	'Discriptive'	Zm b
Discriptive	Zm c	-3.7	-63	-4.7	-6													Discriptive	-63	-6	'Discriptive'	'Discriptive'	Zm c
Discriptive	Zc b	6.6	66	-2.3	-54													Discriptive	66	-54	'Discriptive'	'Experimental'	Zc b
Discriptive	Zc c	-5.4	-46	1	20													Discriptive	-46	20	'Discriptive'	'Discriptive'	Zc c
Discriptive	Ho	-5.2	-48	-2.2	-56													Discriptive	-48	-56	'Discriptive'	'Discriptive'	Ho
Discriptive	Ht b	-3.5	-65	-0.8	-84													Discriptive	-65	-84	'Discriptive'	'Discriptive'	Ht b
Discriptive	Po a	-6.5	-35	-1.2	-76													Discriptive	-35	-76	'Discriptive'	'Discriptive'	Po a
Discriptive	Po b	-5.4	-46	-2.1	-58													Discriptive	-46	-58	'Discriptive'	'Discriptive'	Po b
Discriptive	Cn	-6.8	-32	-4.1	-18													Discriptive	-32	-18	'Discriptive'	'Discriptive'	Cn
Experimental	Th a	3.35	33.5	4.5	90													Experimental	33.5	90	'Experimental'	'Experimental'	Th a
Experimental	Tt b	-0.9	-9	0.9	18													Experimental	-9	18	'Experimental'	'Discriptive'	Tt b
Experimental	Tt c	-1.3	-13	0.6	12													Experimental	-13	12	'Experimental'	'Discriptive'	Tt c
Experimental	Cr	12.6	126	0.6	12													Experimental	126	12	'Experimental'	'Experimental'	Cr
Experimental	Cs	-0.5	-5	-0.8	-16													Experimental	-5	-16	'Experimental'	'Discriptive'	Cs
Experimental	Pa	-0.95	-9.5	-1	-20													Experimental	-9.5	-20	'Experimental'	'Discriptive'	Pa
Experimental	Ht a	5.15	51.5	2.3	46													Experimental	51.5	46	'Experimental'	'Experimental'	Ht a
Experimental	Hu a	6.85	68.5	10.5	210													Experimental	68.5	210	'Experimental'	'Experimental'	Hu a
Experimental	Hu b	8	80	13.4	268													Experimental	80	268	'Experimental'	'Experimental'	Hu b
Experimental	Zc a	9.35	93.5	10.65	213													Experimental	93.5	213	'Experimental'	'Experimental'	Zc a
Experimental	Si	-5.6	-56	-1.5	-30													Experimental	-56	-30	'Experimental'	'Discriptive'	Si
SUMÁRIO DOS RESULTADOS de "Descriptive"
Estatística de regressão											Model
R múltiplo	0.0171244										%Dens	% Biom
Quadrado de R	0.000293246										-100	-32.0617
Quadrado de R ajustado	-0.0663539										-50	-31.2136
Erro-padrão	44.1213										0	-30.3654
Observações	17										50	-29.5173
											100	-28.6691
ANOVA
	gl	SQ	MQ	F	F de significância
Regressão	1	8.56539	8.56539	0.00439997	0.947989
Residual	15	29200.4	1946.69
Total	16	29208.9
	Coeficientes	Erro-padrão	Stat t	valor P	95% inferior	95% superior	Inferior 95.0%	Superior 95.0%
Interceptar	-30.3654	13.7786	-2.20381	0.0435774	-59.7338	-0.997043	-59.7338	-0.997043
Variável X 1	0.0169632	0.25573	0.0663323	0.947989	-0.528112	0.562039	-0.528112	0.562039
SUMÁRIO DOS RESULTADOS
Estatística de regressão											Model
R múltiplo	0.633718										%Dens	% Biom
Quadrado de R	0.401599										-50	-27.7771
Quadrado de R ajustado	0.33511										0	33.0987
Erro-padrão	87.4648										50	93.9745
Observações	11										100	154.85
											125	185.288
ANOVA
	gl	SQ	MQ	F	F de significância
Regressão	1	46207.1	46207.1	6.04007	0.0362979
Residual	9	68850.9	7650.1
Total	10	115058
	Coeficientes	Erro-padrão	Stat t	valor P	95% inferior	95% superior	Inferior 95.0%	Superior 95.0%
Interceptar	33.0987	30.9686	1.06878	0.312994	-36.9572	103.155	-36.9572	103.155
Variável X 1	1.21752	0.495397	2.45766	0.0362979	0.0968496	2.33818	0.0968496	2.33818

## Sheet: Cabaço2
		Screen		Fig
Method	nutrient	density	biomass	density	biomass									Method	density	biomass
Experimental	High	4.65	2.8	1.6625	0.7									Exp-High	2.6425	1.825
Experimental	High	8.57	7.3	2.6425	1.825									Exp-High	2.65	1.825
Experimental	High	8.6	7.3	2.65	1.825									Exp-High	3.025	1.9
Experimental	High	10.1	7.6	3.025	1.9									Exp-High	3.15	1.3875
Experimental	High	10.6	5.55	3.15	1.3875									Exp-High	3.2	2.0875
Experimental	High	10.8	8.35	3.2	2.0875									Exp-High	3.3	2.5
Experimental	High	11.2	10	3.3	2.5									Exp-High	3.3125	1.8
Experimental	High	11.25	7.2	3.3125	1.8									Exp-High	3.35	2.2125
Experimental	High	11.4	8.85	3.35	2.2125									Exp-High	3.875	2.0125
Experimental	High	13.5	8.05	3.875	2.0125									Exp-High	3.9375	2.125
Experimental	High	13.75	8.5	3.9375	2.125									Exp-Low	2.675	1.75
Experimental	Low	3.2	2.65	1.3	0.6625									Exp-Low	2.7	1.925
Experimental	Low	8.7	7	2.675	1.75									Exp-Low	2.9	1.625
Experimental	Low	8.8	7.7	2.7	1.925									Exp-Low	3.0125	1.925
Experimental	Low	9.6	6.5	2.9	1.625									Exp-Low	3.075	1.725
Experimental	Low	10.05	7.7	3.0125	1.925									Exp-Low	3.325	1.8875
Experimental	Low	10.3	6.9	3.075	1.725									Exp-Low	3.35	2.4625
Experimental	Low	11.3	7.55	3.325	1.8875									Exp-Low	3.5	1.5375
Experimental	Low	11.4	9.85	3.35	2.4625									Exp-Low	3.6625	1.525
Experimental	Low	12	6.15	3.5	1.5375									Exp-Low	3.675	1.55
Experimental	Low	12.65	6.1	3.6625	1.525									Des-High	2	2.05
Experimental	Low	12.7	6.2	3.675	1.55									Des-High	2.125	2
Descriptive	High	6	8.2	2	2.05									Des-High	2.4	1.575
Descriptive	High	6.5	8	2.125	2									Des-High	2.5	2.05
Descriptive	High	7.6	6.3	2.4	1.575									Des-High	2.475	2.3875
Descriptive	High	8	8.2	2.5	2.05									Des-High	2.575	1.6875
Descriptive	High	7.9	9.55	2.475	2.3875									Des-High	2.7875	0.85
Descriptive	High	8.3	6.75	2.575	1.6875									Des-High	2.75	1.85
Descriptive	High	9.15	3.4	2.7875	0.85									Des-High	2.7625	2.125
Descriptive	High	9	7.4	2.75	1.85									Des-High	2.875	2.225
Descriptive	High	9.05	8.5	2.7625	2.125									Des-High	3.1	2.175
Descriptive	High	9.5	8.9	2.875	2.225									Des-High	3.1625	2.3875
Descriptive	High	10.4	8.7	3.1	2.175									Des-High	3.3125	1.6375
Descriptive	High	10.65	9.55	3.1625	2.3875									Des-High	3.3	2.05
Descriptive	High	11.25	6.55	3.3125	1.6375									Des-High	3.5375	0.925
Descriptive	High	11.2	8.2	3.3	2.05									Des-High	3.5375	1.675
Descriptive	High	12.15	3.7	3.5375	0.925									Des-High	3.875	1.8625
Descriptive	High	12.15	6.7	3.5375	1.675									Des-Low	2.3375	1.75
Descriptive	High	13.5	7.45	3.875	1.8625									Des-Low	2.4375	2.1
Descriptive	Low	7.35	7	2.3375	1.75									Des-Low	2.375	2.3625
Descriptive	Low	7.75	8.4	2.4375	2.1									Des-Low	2.675	2.675
Descriptive	Low	7.5	9.45	2.375	2.3625									Des-Low	2.675	2.675
Descriptive	Low	8.7	10.7	2.675	2.675									Des-Low	2.725	2.0375
Descriptive	Low	8.7	10.7	2.675	2.675									Des-Low	2.875	1.575
Descriptive	Low	8.9	8.15	2.725	2.0375									Des-Low	3.0875	1.9375
Descriptive	Low	9.5	6.3	2.875	1.575									Des-Low	3.0375	2.175
Descriptive	Low	10.35	7.75	3.0875	1.9375									Des-Low	3.025	2.525
Descriptive	Low	10.15	8.7	3.0375	2.175									Des-Low	3.25	1.6
Descriptive	Low	10.1	10.1	3.025	2.525									Des-Low	3.3625	2.1
Descriptive	Low	11	6.4	3.25	1.6									Des-Low	3.3625	2.275
Descriptive	Low	11.45	8.4	3.3625	2.1									Des-Low	3.35	2.4375
Descriptive	Low	11.45	9.1	3.3625	2.275									Des-Low	3.325	2.475
Descriptive	Low	11.4	9.75	3.35	2.4375									Des-Low	3.8	1.3
Descriptive	Low	11.3	9.9	3.325	2.475									Des-Low	4	2.3
Descriptive	Low	13.2	5.2	3.8	1.3									Des-Low	4.25	1.825
Descriptive	Low	14	9.2	4	2.3
Descriptive	Low	15	7.3	4.25	1.825

## Sheet: Todas
	Study	Site	Year	Month	day	date num	density (mean)	density (+sd)	density (+3sd)	biomass	biomass (+sd)	biomass (+3sd)	Total Biomass	logD (mean)	logD ((+sd)	logD ((+3sd)	logB	log B (+sd)	log B (+3sd)	LogD	LogB	dgrass	Shoot length (cm)	SL +STD DEV	Intermode length	IL +STD DEV	SL/IL	SL/IL (s.d.)		Temperature	Temp. AVG	Salinity	Salinity AVG	PAR (surf.)	PAR (bot.)	PPFD (surf.)	PPFD (bot.)	hours sunlight	Hour sun AVG	Ammonium (water)	Ammonium (sed.)	Nitrate (water)	Nitrate (sed.)	NO3-+NO2- (water)	NO3-+NO2- (sed.)	Phosphate (water)	Phosphate (sed.)	Nutrients PC1
Cymodocea nodosa	Cancemi et al 2002	Punta San Pietro Bay	1988	7		197.82				145.659	172.414	225.923					2.16334													26.5547	26.5547
Cymodocea nodosa	Cancemi et al 2002	Punta San Pietro Bay	1988	8		228.29	1529.01	1845.61	2478.81	100.475	155.657	266.019		3.18441	3.26614	3.39424	2.00206													25.8686	26.2116
Cymodocea nodosa	Cancemi et al 2002	Punta San Pietro Bay	1988	9		258.76	1624.93	2537.27	4361.94	56.9643	77.0289	117.158		3.21083	3.40437	3.63968	1.7556													24.0195	24.9441
Cymodocea nodosa	Cancemi et al 2002	Punta San Pietro Bay	1988	10		289.23	1726.21	2273.61	3368.42	33.5165	38.5329	48.5656		3.23709	3.35672	3.52743	1.52526													22.0336	23.0266
Cymodocea nodosa	Cancemi et al 2002	Punta San Pietro Bay	1988	11		319.7	1108.39	1253.31	1543.16	35.1516	51.8739	85.3185		3.04469	3.09806	3.18841	1.54595													20.002	21.0178
Cymodocea nodosa	Cancemi et al 2002	Punta San Pietro Bay	1988	12		350.17	973.545	1274.09	1875.19	8.36005	13.376	23.4078		2.98836	3.1052	3.27305	0.922209													16.9671	18.4845
Cymodocea nodosa	Cancemi et al 2002	Punta San Pietro Bay	1989	1		15	929.938	1246.57	1879.84	18.3563	25.0453	38.4234		2.96845	3.09572	3.27412	1.26379													14.0233	15.4952
Cymodocea nodosa	Cancemi et al 2002	Punta San Pietro Bay	1989	2		45.47	1154.67	1557.16	2362.14	21.6646	31.6988	51.7673		3.06246	3.19233	3.3733	1.33575													13.0864	13.5548
Cymodocea nodosa	Cancemi et al 2002	Punta San Pietro Bay	1989	3		75.94	1041.3	1239.85	1636.93	38.3489	43.3649	53.3967		3.01758	3.09337	3.21403	1.58375													14.9089	13.9976
Cymodocea nodosa	Cancemi et al 2002	Punta San Pietro Bay	1989	3		75.94	1072.85	1228.46	1539.68					3.03054	3.08936	3.18743
Cymodocea nodosa	Cancemi et al 2002	Punta San Pietro Bay	1989	4		106.41	1013.1	1152.64	1431.74	59.5952	76.771	111.123		3.00565	3.06169	3.15586	1.77521													14.8386	14.8737
Cymodocea nodosa	Cancemi et al 2002	Punta San Pietro Bay	1989	5		136.88	1168.06	1377.35	1795.92	49.3904	58.3401	76.2394		3.06746	3.13904	3.25429	1.69364													18.1662	16.5024
Cymodocea nodosa	Cancemi et al 2002	Punta San Pietro Bay	1989	5		136.88	1140.57	1371.32	1832.8					3.05712	3.13714	3.26312
Cymodocea nodosa	Cancemi et al 2002	Punta San Pietro Bay	1989	6		167.35	1424.34	1617.52	2003.9	63.319	73.3528	93.4203		3.15361	3.20885	3.30188	1.80153													22.8621	20.5142
Cymodocea nodosa	Cancemi et al 2002	Punta San Pietro Bay	1989	7		197.82	1692	1901.27	2319.83	121.806	140.201	176.989		3.2284	3.27904	3.36546	2.08567													24.4419	23.652
Cymodocea nodosa	Cancemi et al 2002	Punta San Pietro Bay	1989	8		228.29	1916.69	2179.68	2705.67	56.5604	68.2634	91.6694		3.28255	3.33839	3.43227	1.75251
Cymodocea nodosa	Agostini et al 2003	Urbinu lagoon	1998	7	15	197.82	1467	1697.74	2159.23	365.217	575.367	995.666	855.198	3.16643	3.22987	3.3343	2.56255	2.75994	2.99811	3.3343	2.99811	0.0180442
Cymodocea nodosa	Agostini et al 2003	Urbinu lagoon	1998	8	14	227.29	1367.2	1595.26	2051.38	362.949	374.5	397.602	846.125	3.13583	3.20283	3.31205	2.55985	2.57345	2.59945	3.31205	2.59945	0.404996
Cymodocea nodosa	Agostini et al 2003	Urbinu lagoon	1998	9	14	257.76	1523.2	1664.15	1946.05	328.922	382.95	491.004	979.962	3.18276	3.22119	3.28915	2.51709	2.58314	2.69109	3.28915	2.69109	0.324441
Cymodocea nodosa	Agostini et al 2003	Urbinu lagoon	1998	10	14	288.23	1267.2	1339.89	1485.26	337.996	451.743	679.237	920.983	3.10285	3.12707	3.1718	2.52891	2.65489	2.83202	3.1718	2.83202	0.225152
Cymodocea nodosa	Agostini et al 2003	Urbinu lagoon	1998	11	14	318.7	1067.9	1084.17	1116.72	303.97	418.82	648.521	825.709	3.02853	3.0351	3.04794	2.48283	2.62203	2.81192	3.04794	2.81192	0.281422
Cymodocea nodosa	Agostini et al 2003	Urbinu lagoon	1998	12	15	350.17	886.5	886.47	886.409	344.802	426.993	591.376	846.125	2.94768	2.94766	2.94763	2.53757	2.63042	2.77186	2.94763	2.77186	0.34968
Cymodocea nodosa	Agostini et al 2003	Urbinu lagoon	1999	1	14	14	715.7	715.658	715.573	263.138	294.919	358.481	710.019	2.85473	2.85471	2.85465	2.42018	2.4697	2.55447	2.85465	2.55447	0.584905
Cymodocea nodosa	Agostini et al 2003	Urbinu lagoon	1999	2	14	44.47	740.2	740.419	740.857	167.864	186.05	222.422	546.692	2.86935	2.86948	2.86973	2.22496	2.26963	2.34718	2.86973	2.34718	0.778122
Cymodocea nodosa	Agostini et al 2003	Urbinu lagoon	1999	3	16	76.94	832.3	832.303	832.308	167.864	175.924	192.043	489.981	2.92028	2.92028	2.92028	2.22496	2.24532	2.2834	2.92028	2.2834	0.823818
Cymodocea nodosa	Agostini et al 2003	Urbinu lagoon	1999	4	15	106.41	515.8	593.919	750.157	297.164	340.342	426.697	619.282	2.71248	2.77373	2.87515	2.473	2.53192	2.63012	2.87515	2.63012	0.506599
Cymodocea nodosa	Agostini et al 2003	Urbinu lagoon	1999	5	15	136.88	718	797.886	957.657	417.391	474.973	590.135	741.777	2.85612	2.90194	2.98121	2.62054	2.67667	2.77095	2.98121	2.77095	0.340493
Cymodocea nodosa	Agostini et al 2003	Urbinu lagoon	1999				895.4	923.223	978.87	424.197	512.08	687.848	905.104	2.95202	2.96531	2.99072				2.99072
Cymodocea nodosa	Duarte & Sand-Jensen 1997		1989											1.85619			0.845935			1.85619	0.845935	2.51374
Cymodocea nodosa	Duarte & Sand-Jensen 1997		1989											1.94565			0.478106			1.94565	0.478106	2.83781
Cymodocea nodosa	Duarte & Sand-Jensen 1997		1989											2.13312			0.785789			2.13312	0.785789	2.48816
Cymodocea nodosa	Duarte & Sand-Jensen 1997		1989											2.13454			0.917064			2.13454	0.917064	2.36251
Cymodocea nodosa	Duarte & Sand-Jensen 1997		1989											2.26374			1.31941			2.26374	1.31941	1.94001
Cymodocea nodosa	Duarte & Sand-Jensen 1997		1989											2.33119			1.00262			2.33119	1.00262	2.222
Cymodocea nodosa	Duarte & Sand-Jensen 1997		1989											2.33235			0.951307			2.33235	0.951307	2.2706
Cymodocea nodosa	Duarte & Sand-Jensen 1997		1989											2.39411			1.18858			2.39411	1.18858	2.02577
Cymodocea nodosa	Duarte & Sand-Jensen 1997		1989											2.42276			1.22131			2.42276	1.22131	1.98596
Cymodocea nodosa	Duarte & Sand-Jensen 1997		1989											2.44898			1.13165			2.44898	1.13165	2.06364
Cymodocea nodosa	Duarte & Sand-Jensen 1997		1989											2.4966			1.07043			2.4966	1.07043	2.10778
Cymodocea nodosa	Duarte & Sand-Jensen 1997		1989											2.51898			1.47696			2.51898	1.47696	1.71328
Cymodocea nodosa	Duarte & Sand-Jensen 1997		1989											2.60066			1.14284			2.60066	1.14284	2.00754
Cymodocea nodosa	Duarte & Sand-Jensen 1997		1989											2.71041			1.15386			2.71041	1.15386	1.96415
Cymodocea nodosa	Duarte & Sand-Jensen 1997		1989											2.742			1.95184			2.742	1.95184	1.1935
Cymodocea nodosa	Duarte & Sand-Jensen 1997		1989											2.84716			1.35746			2.84716	1.35746	1.72897
Cymodocea nodosa	Duarte & Sand-Jensen 1997		1989											2.85814			1.79241			2.85814	1.79241	1.31079
Cymodocea nodosa	Duarte & Sand-Jensen 1997		1989											2.9503			1.58161			2.9503	1.58161	1.48426
Cymodocea nodosa	Duarte & Sand-Jensen 1997		1989											2.94799			1.99324			2.94799	1.99324	1.0923
Cymodocea nodosa	Duarte & Sand-Jensen 1997		1989											2.97601			2.45999			2.97601	2.45999	0.638678
Cymodocea nodosa	Duarte & Sand-Jensen 1997		1989											3.00643			1.96575			3.00643	1.96575	1.10102
Cymodocea nodosa	Duarte & Sand-Jensen 1997		1989											3.13377			1.80546			3.13377	1.80546	1.21578
Cymodocea nodosa	Duarte & Sand-Jensen 1997		1989											3.16933			2.08637			3.16933	2.08637	0.937167
Cymodocea nodosa	Duarte & Sand-Jensen 1997		1989											3.13104			2.385			3.13104	2.385	0.663777
Cymodocea nodosa	Duarte & Sand-Jensen 1997		1989											3.12827			2.43184			3.12827	2.43184	0.619921
Cymodocea nodosa	Duarte & Sand-Jensen 1997		1989											3.12423			2.45003			3.12423	2.45003	0.603778
Cymodocea nodosa	Duarte & Sand-Jensen 1997		1989											3.19727			2.32172			3.19727	2.32172	0.7043
Cymodocea nodosa	Duarte & Sand-Jensen 1997		1989											3.19996			2.33578			3.19996	2.33578	0.690084
Cymodocea nodosa	Duarte & Sand-Jensen 1997		1989											3.20675			2.35347			3.20675	2.35347	0.671178
Cymodocea nodosa	Duarte & Sand-Jensen 1997		1989											3.13864			2.58074			3.13864	2.58074	0.474779
Cymodocea nodosa	Duarte & Sand-Jensen 1997		1989											3.13998			2.58075			3.13998	2.58075	0.474369
Cymodocea nodosa	Duarte & Sand-Jensen 1997		1989											3.15072			2.57322			3.15072	2.57322	0.47834
Cymodocea nodosa	Duarte & Sand-Jensen 1997		1989											3.15613			2.55809			3.15613	2.55809	0.491153
Cymodocea nodosa	Duarte & Sand-Jensen 1997		1989											3.16154			2.54679			3.16154	2.54679	0.500304
Cymodocea nodosa	Duarte & Sand-Jensen 1997		1989											3.16831			2.53555			3.16831	2.53555	0.509001
Cymodocea nodosa	Duarte & Sand-Jensen 1997		1989											3.18053			2.51691			3.18053	2.51691	0.523124
Cymodocea nodosa	Duarte & Sand-Jensen 1997		1989											3.22929			2.72154			3.22929	2.72154	0.313322
Cymodocea nodosa	Duarte & Sand-Jensen 1997		1989											3.31835			2.84367			3.31835	2.84367	0.170141
Cymodocea nodosa	Duarte & Sand-Jensen 1997		1989											3.30935			2.42939			3.30935	2.42939	0.568022
Cymodocea nodosa	Duarte & Sand-Jensen 1997		1989											3.38093			2.30887			3.38093	2.30887	0.661548
Cymodocea nodosa	Duarte & Sand-Jensen 1997		1989											3.46062			2.52247			3.46062	2.52247	0.433927
Cymodocea nodosa	Duarte & Sand-Jensen 1997		1989											3.46692			2.3586			3.46692	2.3586	0.588352
Cymodocea nodosa	Duarte & Sand-Jensen 1997		1989											3.54816			2.79206			3.54816	2.79206	0.150548
Cymodocea nodosa	Duarte & Sand-Jensen 1997		1989											3.45469			2.53743			3.45469	2.53743	0.421432
Cymodocea nodosa	Duarte & Sand-Jensen 1997		1989											3.32259			2.84783			3.32259	2.84783	0.164907
Cymodocea nodosa	Duarte & Sand-Jensen 1997		1989											3.30371			2.42936			3.30371	2.42936	0.569745
Cymodocea nodosa	Duarte & Sand-Jensen 1997		1989											2.71042			1.15175			2.71042	1.15175	1.96616
Cymodocea nodosa	Sghaier et al 2017	Monastir Bay - S1	2006	10	15	289.23	429.207	520.847		65.8468	81.1645		668	2.63267			1.81853			2.63267	1.81853	1.3534								25.519	25.519	37.9515	37.9515					243.982	243.982
Cymodocea nodosa	Sghaier et al 2017	Monastir Bay - S1	2006	11	15	319.7	552.501	617.822		45.8446	62.5574		832	2.74233			1.66129			2.74233	1.66129	1.47055								19.2315	22.3753	38.767	38.3592					204.057	224.019
Cymodocea nodosa	Sghaier et al 2017	Monastir Bay - S1	2006	12	14	349.17	512.09	584.578		47.3003	62.1246		742	2.70935			1.67486			2.70935	1.67486	1.46748								16.4371	17.8343	38.3592	38.5631					165.13	184.593
Cymodocea nodosa	Sghaier et al 2017	Monastir Bay - S1	2007	1	14	379	496.388	497.577		45.7616	65.5864		576	2.69582			1.6605			2.69582	1.6605	1.48523								15.6886	16.0629	37.6311	37.9951					218.831	191.981
Cymodocea nodosa	Sghaier et al 2017	Monastir Bay - S1	2007	2	14	409.47	511.576	555.291		42.2264	53.9029		558	2.70891			1.62558			2.70891	1.62558	1.51462								17.0359	16.3623	37.6893	37.6602					163.967	191.399
Cymodocea nodosa	Sghaier et al 2017	Monastir Bay - S1	2007	3	16	441.94	415.559	538.583		37.6933	57.7974		546	2.61863			1.57626			2.61863	1.57626	1.58871								20.6786	18.8573	37.6311	37.6602					229.621	196.794
Cymodocea nodosa	Sghaier et al 2017	Monastir Bay - S1	2007	4	15	471.41	724.184	865.034		69.588	95.4444		830	2.85985			1.84253			2.85985	1.84253	1.26246								26.7166	23.6976	37.9515	37.7913					192.686	211.154
Cymodocea nodosa	Sghaier et al 2017	Monastir Bay - S1	2007	5	16	502.88	696.129	835.909		74.0386	93.2808		550	2.84269			1.86946			2.84269	1.86946	1.24192								27.2655	26.991	38.301	38.1262					312.123	252.405
Cymodocea nodosa	Sghaier et al 2017	Monastir Bay - S1	2007	6	16	533.35	739.114	810.935		122.899	155.16		526	2.86871			2.08955			2.86871	2.08955	1.02418								28.1138	27.6896	38.7087	38.5049					312.04	312.082
Cymodocea nodosa	Sghaier et al 2017	Monastir Bay - S1	2007	7	16	563.82	1180.56	1240.73		161.28	212.713		564	3.07209			2.20758			3.07209	2.20758	0.850672								31.4571	29.7854	38.5631	38.6359					362.754	337.397
Cymodocea nodosa	Sghaier et al 2017	Monastir Bay - S1	2007	8	15	593.29	1143.24	1145.47		178.703	218.771		556	3.05814			2.25213			3.05814	2.25213	0.812355								31.5569	31.507	38.8835	38.7233					308.884	335.819
Cymodocea nodosa	Sghaier et al 2017	Monastir Bay - S1	2007	9	15	623.76	741.432	826.951		164.19	193.24		582	2.87007			2.21535			2.87007	2.21535	0.903774								31.7066	31.6317	40.4272	39.6553					249.041	278.963
Cymodocea nodosa	Sghaier et al 2017	Monastir Bay -S2	2006	10	15	289.23	531.151	632.47		75.8277	100.637		772	2.72522			1.87983			2.72522	1.87983	1.26721								25.519	28.6128	37.9515	39.1893					243.982	246.511
Cymodocea nodosa	Sghaier et al 2017	Monastir Bay -S2	2006	11	15	319.7	524.707	593.014		63.311	75.1064		672	2.71992			1.80148			2.71992	1.80148	1.34354								19.2315	22.3753	38.767	38.3592					204.057	224.019
Cymodocea nodosa	Sghaier et al 2017	Monastir Bay -S2	2006	12	14	349.17	518.265	584.578		52.2908	72.9428		640	2.71455			1.71843			2.71455	1.71843	1.42437								16.4371	17.8343	38.3592	38.5631					165.13	184.593
Cymodocea nodosa	Sghaier et al 2017	Monastir Bay -S2	2007	1	14	379	514.921	526.526		37.279	51.7393		558	2.71174			1.57146			2.71174	1.57146	1.5654								15.6886	16.0629	37.6311	37.9951					218.831	191.981
Cymodocea nodosa	Sghaier et al 2017	Monastir Bay -S2	2007	2	14	409.47	508.49	553.223		36.7374	53.9029		516	2.70628			1.56511			2.70628	1.56511	1.57309								17.0359	16.3623	37.6893	37.6602					163.967	191.399
Cymodocea nodosa	Sghaier et al 2017	Monastir Bay -S2	2007	3	16	441.94	477.341	534.451		37.6937	51.7393		506	2.67883			1.57627			2.67883	1.57627	1.57067								20.6786	18.8573	37.6311	37.6602					229.621	196.794
Cymodocea nodosa	Sghaier et al 2017	Monastir Bay -S2	2007	4	15	471.41	603.718	670.709		52.6216	84.6263		636	2.78083			1.72116			2.78083	1.72116	1.4019								26.7166	23.6976	37.9515	37.7913					192.686	211.154
Cymodocea nodosa	Sghaier et al 2017	Monastir Bay -S2	2007	5	16	502.88	705.395	842.111		77.0313	88.9535		622	2.84843			1.88667			2.84843	1.88667	1.22378								27.2655	26.991	38.301	38.1262					312.123	252.405
Cymodocea nodosa	Sghaier et al 2017	Monastir Bay -S2	2007	6	16	533.35	794.712	943.231		98.9465	111.022		620	2.90021			1.9954			2.90021	1.9954	1.10455								28.1138	27.6896	38.7087	38.5049					312.04	312.082
Cymodocea nodosa	Sghaier et al 2017	Monastir Bay -S2	2007	7	16	563.82	840.791	949.259		196.21	231.753		716	2.92469			2.29272			2.92469	2.29272	0.813608								31.4571	29.7854	38.5631	38.6359					362.754	337.397
Cymodocea nodosa	Sghaier et al 2017	Monastir Bay -S2	2007	8	15	593.29	744.793	829.191		164.732	177.229		716	2.87204			2.21678			2.87204	2.21678	0.90182								31.5569	31.507	38.8835	38.7233					308.884	335.819
Cymodocea nodosa	Sghaier et al 2017	Monastir Bay -S2	2007	9	15	623.76	701.278	758.732		142.234	159.055		742	2.84589			2.153			2.84589	2.153	0.970487								31.7066	31.6317	40.4272	39.6553					249.041	278.963
Cymodocea nodosa	Sghaier et al 2017	Monastir Bay -S3	2006	10	15	289.23	710.297	762.704		109.259	115.35		796	2.85144			2.03846			2.85144	2.03846	1.07809								25.519	28.6128	37.9515	39.1893					243.982	246.511
Cymodocea nodosa	Sghaier et al 2017	Monastir Bay -S3	2006	11	15	319.7	484.55	597.152		33.3696	56.4992		506	2.68534			1.52335			2.68534	1.52335	1.6192								19.2315	22.3753	38.767	38.3592					204.057	224.019
Cymodocea nodosa	Sghaier et al 2017	Monastir Bay -S3	2006	12	14	349.17	490.466	530.829		41.8118	55.6338		502	2.69061			1.6213			2.69061	1.6213	1.52419								16.4371	17.8343	38.3592	38.5631					165.13	184.593
Cymodocea nodosa	Sghaier et al 2017	Monastir Bay -S3	2007	1	14	379	477.852	528.586		39.2737	57.3647		510	2.67929			1.5941			2.67929	1.5941	1.55352								15.6886	16.0629	37.6311	37.9951					218.831	191.981
Cymodocea nodosa	Sghaier et al 2017	Monastir Bay -S3	2007	2	14	409.47	480.685	553.223		39.2324	53.4702		546	2.68186			1.59365			2.68186	1.59365	1.55319								17.0359	16.3623	37.6893	37.6602					163.967	191.399
Cymodocea nodosa	Sghaier et al 2017	Monastir Bay -S3	2007	3	16	441.94	384.674	478.633		37.6946	52.6047		674	2.58509			1.57628			2.58509	1.57628	1.59874								20.6786	18.8573	37.6311	37.6602					229.621	196.794
Cymodocea nodosa	Sghaier et al 2017	Monastir Bay -S3	2007	4	15	471.41	674.771	716.19		44.1385	82.4627		558	2.82916			1.64482			2.82916	1.64482	1.46026								26.7166	23.6976	37.9515	37.7913					192.686	211.154
Cymodocea nodosa	Sghaier et al 2017	Monastir Bay -S3	2007	5	16	502.88	785.704	842.11		68.0489	85.059		542	2.89526			1.83282			2.89526	1.83282	1.26112								27.2655	26.991	38.301	38.1262					312.123	252.405
Cymodocea nodosa	Sghaier et al 2017	Monastir Bay -S3	2007	6	16	533.35	946.069	1005.24		90.4635	100.637		504	2.97592			1.95647			2.97592	1.95647	1.11901								28.1138	27.6896	38.7087	38.5049					312.04	312.082
Cymodocea nodosa	Sghaier et al 2017	Monastir Bay -S3	2007	7	16	563.82	933.45	1015.4		89.4238	121.408		486	2.97009			1.95145			2.97009	1.95145	1.12554								31.4571	29.7854	38.5631	38.6359					362.754	337.397
Cymodocea nodosa	Sghaier et al 2017	Monastir Bay -S3	2007	8	15	593.29	911.57	984.228		93.3727	112.321		496	2.95979			1.97022			2.95979	1.97022	1.11073								31.5569	31.507	38.8835	38.7233					308.884	335.819
Cymodocea nodosa	Sghaier et al 2017	Monastir Bay -S3	2007	9	15	623.76	834.094	936.515		107.802	152.131		648	2.92121			2.03263			2.92121	2.03263	1.06275								31.7066	31.6317	40.4272	39.6553					249.041	278.963
Cymodocea nodosa	Peduzzi & Vukovic 1990	R1	1987	4	15	106.41	1835.2	1921.1	2092.9	69.1729	90.2256	132.331		3.26368	3.28355	3.32075	1.83994	1.95533	2.12166	3.32075	2.12166	0.858151								920		1200			12.3
Cymodocea nodosa	Peduzzi & Vukovic 1990	R1	1987	6	15	167.35	2318.8	2804.3	3775.3	138.462	149.231	170.769		3.36526	3.44782	3.57695	2.14133	2.17386	2.23241	3.57695	2.23241	0.675769								900		970			5.5
Cymodocea nodosa	Peduzzi & Vukovic 1990	R1	1987	8	15	228.29	2612.7	2864.2	3367.2	234.884	248.837	276.744		3.41709	3.457	3.52727	2.37085	2.39592	2.44208	3.52727	2.44208	0.490647								1010		1070			3.3
Cymodocea nodosa	Peduzzi & Vukovic 1990	R1	1987	9	30	273.76	1822.9	2251.8	3109.6	113.636	122.159	139.205		3.26076	3.35253	3.4927	2.05552	2.08693	2.14365	3.4927	2.14365	0.785668								1000		1075			7.8
Cymodocea nodosa	Peduzzi & Vukovic 1990	R1	1987	12	15	350.17	681.9	1007.1	1657.5	38.0597	47.7612	67.1642		2.83372	3.00307	3.21945	1.58047	1.67908	1.82714	3.21945	1.82714	1.16944								255		320			5.7
Cymodocea nodosa	Peduzzi & Vukovic 1990	R1	1988	3	15	440.94	1153.3	1450.9	2046.1	40.2439	50.4065	70.7317		3.06194	3.16164	3.31093	1.6047	1.70249	1.84961	3.31093	1.84961	1.1206								495		620			11.3
Cymodocea nodosa	Peduzzi & Vukovic 1990	R2	1987	4	15	106.41	1066.5	1448.3	2211.9	45.2381	55.5556	76.1905		3.02796	3.16086	3.34477	1.6555	1.74473	1.8819	3.34477	1.8819	1.07966								285		350			5.3
Cymodocea nodosa	Peduzzi & Vukovic 1990	R2	1987	6	15	167.35	1202.7	1771.2	2908.2	83.3333	93.3333	113.333		3.08016	3.24827	3.46362	1.92082	1.97004	2.05436	3.46362	2.05436	0.879557								250		280			2
Cymodocea nodosa	Peduzzi & Vukovic 1990	R2	1987	8	15	228.29	2157.7	2269.3	2492.5	135.417	145.833	166.667		3.33399	3.35589	3.39664	2.13167	2.16386	2.22185	3.39664	2.22185	0.739852								325		350			1.4
Cymodocea nodosa	Peduzzi & Vukovic 1990	R2	1987	9	30	273.76	942.3	1114.2	1458	92.8571	97.1429	105.714		2.97419	3.04696	3.16376	1.96782	1.98741	2.02413	3.16376	2.02413	0.998205								325		340			2.5
Cymodocea nodosa	Peduzzi & Vukovic 1990	R2	1987	12	15	350.17	967.3	1209.5	1693.9	36.2745	43.1373	56.8627		2.98556	3.08261	3.22889	1.5596	1.63485	1.75483	3.22889	1.75483	1.23559								185		220			4.1
Cymodocea nodosa	Peduzzi & Vukovic 1990	R2	1988	3	15	440.94	545.8	631.7	803.5	21.875	25	31.25		2.73703	2.80051	2.90499	1.33995	1.39794	1.49485	2.90499	1.49485	1.5806								140		160			5.4
Cymodocea nodosa	Peduzzi & Vukovic 1990	R3	1987	4	15	106.41	992.1	1175.6	1542.6	41.5385	49.2308	64.6154		2.99656	3.07026	3.18825	1.61845	1.69224	1.81034	3.18825	1.81034	1.19481								270		320			5.5
Cymodocea nodosa	Peduzzi & Vukovic 1990	R3	1987	8	15	228.29	1760.8	2288.7	3344.5	168.421	194.737	247.368		3.24571	3.35959	3.52433	2.2264	2.28945	2.39334	3.52433	2.39334	0.538015								320		370			0.9
Cymodocea nodosa	Peduzzi & Vukovic 1990	R3	1987	9	30	273.76	1116.1	1688.6	2833.6	109.677	127.419	162.903		3.0477	3.22753	3.45234	2.04012	2.10524	2.21193	3.45234	2.21193	0.73263								340		395			2.1
Cymodocea nodosa	Peduzzi & Vukovic 1990	R3	1987	12	15	350.17	930.1	1153.3	1599.7	50.9804	56.8627	68.6275		2.96853	3.06194	3.20404	1.7074	1.75483	1.8365	3.20404	1.8365	1.16513								260		290			4.1
Cymodocea nodosa	Peduzzi & Vukovic 1990	R3	1988	3	15	440.94	512.1	581.4	720	24.6032	26.9841	31.746		2.70935	2.76448	2.85733	1.39099	1.43111	1.50169	2.85733	1.50169	1.58835								155		170			5.3
Cymodocea nodosa	Cunha & Duarte 2007	S1					1005	1101	1293	700				3.00217	3.04179	3.1116	2.8451			3.1116	2.8451	0.23071
Cymodocea nodosa	Cunha & Duarte 2007	S2					1162	1299	1573	870				3.06521	3.11361	3.19673	2.93952			3.19673	2.93952	0.115143
Cymodocea nodosa	Cunha & Duarte 2007	MS3					950	1140	1520	750				2.97772	3.0569	3.18184	2.87506			3.18184	2.87506	0.181088
Cymodocea nodosa	Cunha & Duarte 2007	M4					1752	2220	3156	940				3.24353	3.34635	3.49914	2.97313			3.49914	2.97313	-0.00749467
Cymodocea nodosa	Cunha & Duarte 2007	M5					1311	1502	1884	375				3.1176	3.17667	3.27508	2.57403			3.27508	2.57403	0.440314
Halodule wrightii	Joel Creed	Abrolhos	1995	3	15	75.94	7335.59			25.3657				3.86544			1.40425			3.86544	1.40425	1.37935
Halodule wrightii	Joel Creed	Abrolhos	1995	3	15	75.94	6225.25			12.077				3.79416			1.08196			3.79416	1.08196	1.70813
Halodule wrightii	Joel Creed	Abrolhos	1995	3	15	75.94	4178.9			9.60415				3.62106			0.982459			3.62106	0.982459	1.85488
Halodule wrightii	Joel Creed	Abrolhos	1995	3	15	75.94	7379.03			16.8356				3.868			1.22623			3.868	1.22623	1.54839
Halodule wrightii	Joel Creed	Abrolhos	1995	3	15	75.94	5748.02			20.7499				3.75952			1.31702			3.75952	1.31702	1.49428
Halodule wrightii	Joel Creed	Abrolhos	1995	3	15	75.94	1476.07			4.06644				3.16911			0.609214			3.16911	0.609214	2.34629
Halodule wrightii	Joel Creed	Abrolhos	1995	3	15	75.94	3921.68			9.33359				3.59347			0.970049			3.59347	0.970049	1.87499
Halodule wrightii	Joel Creed	Abrolhos	1995	3	15	75.94	1515.17			5.25764				3.18046			0.720791			3.18046	0.720791	2.23646
Halodule wrightii	Joel Creed	Abrolhos	1995	3	15	75.94	1945.16			6.68289				3.28896			0.824964			3.28896	0.824964	2.10459
Halodule wrightii	Joel Creed	Abrolhos	1995	3	15	75.94	3046.31			4.89903				3.48377			0.69011			3.48377	0.69011	2.17488
Halodule wrightii	Joel Creed	Abrolhos	1995	3	15	75.94	1822.17			5.55673				3.26059			0.744819			3.26059	0.744819	2.18954
Halodule wrightii	Joel Creed	Abrolhos	1995	3	15	75.94	2486.41			7.16382				3.39557			0.855145			3.39557	0.855145	2.04387
Halodule wrightii	Joel Creed	Abrolhos	1995	3	15	75.94	4054.33			10.301				3.60792			1.01288			3.60792	1.01288	1.8298
Halodule wrightii	Joel Creed	Abrolhos	1995	3	15	75.94	1359.11			3.59764				3.13325			0.556018			3.13325	0.556018	2.40778
Halodule wrightii	Joel Creed	Abrolhos	1995	3	15	75.94	2047.69			4.88137				3.31126			0.688542			3.31126	0.688542	2.22804
Halodule wrightii	Joel Creed	Abrolhos	1995	3	15	75.94	754.693			2.39238				2.87777			0.37883			2.87777	0.37883	2.65332
Halodule wrightii	Joel Creed	Abrolhos	1995	8	15	228.29	3870.72			10.5062				3.58779			1.02145			3.58779	1.02145	1.82766
Halodule wrightii	Joel Creed	Abrolhos	1995	8	15	228.29	3599.64			8.97262				3.55626			0.952919			3.55626	0.952919	1.90247
Halodule wrightii	Joel Creed	Abrolhos	1995	8	15	228.29	4017.79			7.04875				3.60399			0.848112			3.60399	0.848112	1.98815
Halodule wrightii	Joel Creed	Abrolhos	1995	8	15	228.29	2359.62			3.95463				3.37284			0.597106			3.37284	0.597106	2.29682
Halodule wrightii	Joel Creed	Abrolhos	1995	8	15	228.29	3970.5			8.67157				3.59884			0.938098			3.59884	0.938098	1.90386
Halodule wrightii	Joel Creed	Abrolhos	1995	8	15	228.29	2011.82			5.62628				3.30359			0.750222			3.30359	0.750222	2.17151
Halodule wrightii	Joel Creed	Abrolhos	1995	8	15	228.29	5866.86			13.4495				3.76841			1.12871			3.76841	1.12871	1.67125
Halodule wrightii	Joel Creed	Abrolhos	1995	8	15	228.29	3326.27			7.8789				3.52196			0.896465			3.52196	0.896465	1.9666
Halodule wrightii	Joel Creed	Abrolhos	1995	12	15	350.17	6099.65			12.9554				3.7853			1.11245			3.7853	1.11245	1.68169
Halodule wrightii	Joel Creed	Abrolhos	1995	12	15	350.17	2418.72			5.13062				3.38359			0.71017			3.38359	0.71017	2.18575
Halodule wrightii	Joel Creed	Abrolhos	1995	12	15	350.17	3384.44			9.09968				3.52949			0.959026			3.52949	0.959026	1.90467
Halodule wrightii	Joel Creed	Abrolhos	1995	12	15	350.17	4053.88			8.12944				3.60787			0.910061			3.60787	0.910061	1.9279
Halodule wrightii	Joel Creed	Abrolhos	1995	12	15	350.17	648			1.524				2.81158			0.182985			2.81158	0.182985	2.85996
Halodule wrightii	Joel Creed	Abrolhos	1995	12	15	350.17	830.7			3.04803				2.91944			0.484019			2.91944	0.484019	2.5405
Halodule wrightii	Joel Creed	Abrolhos	1995	12	15	350.17	4468.2			11.0801				3.65013			1.04454			3.65013	1.04454	1.78695
Halodule wrightii	Joel Creed	Abrolhos	1995	12	15	350.17	3788.67			10.3096				3.57849			1.01324			3.57849	1.01324	1.83828
Halodule wrightii	Joel Creed	Abrolhos	1995	12	15	350.17	4170.08			10.0744				3.62014			1.00322			3.62014	1.00322	1.83535
Halodule wrightii	Joel Creed	Abrolhos	1995	12	15	350.17	4614.11			11.8197				3.66409			1.07261			3.66409	1.07261	1.75601
Halodule wrightii	Joel Creed	Abrolhos	1995	12	15	350.17	3221.88			10.1762				3.50811			1.00759			3.50811	1.00759	1.86475
Halodule wrightii	Joel Creed	Abrolhos	1995	12	15	350.17	7682.6			20.886				3.88551			1.31986			3.88551	1.31986	1.45383
Halodule wrightii	Joel Creed	Abrolhos	1996	4	15	106.41	6247.82			10.5398				3.79573			1.02283			3.79573	1.02283	1.76406
Halodule wrightii	Joel Creed	Abrolhos	1996	4	15	106.41	4010.03			9.08501				3.60315			0.958325			3.60315	0.958325	1.88327
Halodule wrightii	Joel Creed	Abrolhos	1996	4	15	106.41	7296.11			13.3047				3.86309			1.124			3.86309	1.124	1.64737
Halodule wrightii	Joel Creed	Abrolhos	1996	4	15	106.41	11498.4			16.2261				4.06064			1.21022			4.06064	1.21022	1.50596
Halodule wrightii	Joel Creed	Abrolhos	1996	4	15	106.41	1592			4.316				3.20194			0.635081			3.20194	0.635081	2.31178
Halodule wrightii	Joel Creed	Abrolhos	1996	4	15	106.41	6905.01			11.3488				3.83916			1.05495			3.83916	1.05495	1.72041
Halodule wrightii	Joel Creed	Abrolhos	1996	4	15	106.41	8193.01			14.1516				3.91344			1.1508			3.91344	1.1508	1.60672
Halodule wrightii	Joel Creed	Abrolhos	1996	4	15	106.41	2961.15			5.98626				3.47146			0.777155			3.47146	0.777155	2.09553
Halodule wrightii	Joel Creed	Abrolhos	1996	4	15	106.41	6388.1			16.7941				3.80537			1.22516			3.80537	1.22516	1.56817
Halodule wrightii	Joel Creed	Abrolhos	1996	4	15	106.41	7642.49			12.3057				3.88323			1.09011			3.88323	1.09011	1.67367
Halodule wrightii	Joel Creed	Abrolhos	1996	4	15	106.41	7480.1			14.2748				3.87391			1.15457			3.87391	1.15457	1.61498
Halodule wrightii	Joel Creed	Abrolhos	1996	4	15	106.41	6111.77			12.0897				3.78617			1.08242			3.78617	1.08242	1.71008
Halodule wrightii	Joel Creed	Ilha do Japonês	1996	3	15	75.94	27985.2			22.0772				4.44693			1.34394			4.44693	1.34394	1.2627
Halodule wrightii	Joel Creed	Ilha do Japonês	1996	3	15	75.94	22078.8			13.0355				4.34398			1.11513			4.34398	1.11513	1.5118
Halodule wrightii	Joel Creed	Ilha do Japonês	1996	3	15	75.94	25234.3			19.264				4.40199			1.28475			4.40199	1.28475	1.33263
Halodule wrightii	Joel Creed	Ilha do Japonês	1996	3	15	75.94	17849			20.2114				4.25161			1.3056			4.25161	1.3056	1.35778
Halodule wrightii	Joel Creed	Ilha do Japonês	1996	3	15	75.94	24915.1			30.0114				4.39646			1.47729			4.39646	1.47729	1.15062
Halodule wrightii	Joel Creed	Ilha do Japonês	1996	3	15	75.94	21938.9			26.801				4.34122			1.42815			4.34122	1.42815	1.21403
Halodule wrightii	Joel Creed	Ilha do Japonês	1996	3	15	75.94	11272			16.6826				4.052			1.22226			4.052	1.22226	1.49706
Halodule wrightii	Joel Creed	Ilha do Japonês	1996	3	15	75.94	13870.1			14.6001				4.14208			1.16435			4.14208	1.16435	1.52532
Halodule wrightii	Joel Creed	Ilha do Japonês	1996	3	15	75.94	9881.22			10.0224				3.99481			1.00097			3.99481	1.00097	1.72528
Halodule wrightii	Joel Creed	Ilha do Japonês	1996	3	15	75.94	13717.3			13.7173				4.13727			1.13727			4.13727	1.13727	1.5526
Halodule wrightii	Joel Creed	Ilha do Japonês	1996	3	15	75.94	17546.8			15.7537				4.2442			1.19738			4.2442	1.19738	1.46322
Halodule wrightii	Joel Creed	Ilha do Japonês	1996	3	15	75.94	18988.1			18.801				4.27848			1.27418			4.27848	1.27418	1.3797
Halodule wrightii	Joel Creed	Ilha do Japonês	1995	11	15	319.7	3077.5			14.6841				3.4882			1.16685			3.4882	1.16685	1.71879
Halodule wrightii	Joel Creed	Ilha do Japonês	1995	11	15	319.7	4545.37			16.1006				3.65757			1.20684			3.65757	1.20684	1.62991
Halodule wrightii	Joel Creed	Ilha do Japonês	1995	11	15	319.7	3031.51			11.087				3.48166			1.04482			3.48166	1.04482	1.83716
Halodule wrightii	Joel Creed	Ilha do Japonês	1996	1	15	15	3825.69			13.3291				3.58271			1.1248			3.58271	1.1248	1.73059
Halodule wrightii	Joel Creed	Ilha do Japonês	1996	1	15	15	5492.4			15.0021				3.73976			1.17615			3.73976	1.17615	1.63457
Halodule wrightii	Joel Creed	Ilha do Japonês	1996	1	15	15	4055.76			14.2178				3.60807			1.15283			3.60807	1.15283	1.69626
Halodule wrightii	Joel Creed	Ilha do Japonês	1996	3	15	75.94	3643.76			19.3393				3.56155			1.28644			3.56155	1.28644	1.58274
Halodule wrightii	Joel Creed	Ilha do Japonês	1996	3	15	75.94	3707.61			11.7949				3.56909			1.07169			3.56909	1.07169	1.78533
Halodule wrightii	Joel Creed	Ilha do Japonês	1996	3	15	75.94	2870.09			14.1684				3.45789			1.15132			3.45789	1.15132	1.74268
Halodule wrightii	Joel Creed	Ilha do Japonês	1996	4	15	106.41	3807.88			11.333				3.58068			1.05434			3.58068	1.05434	1.79841
Halodule wrightii	Joel Creed	Ilha do Japonês	1996	4	15	106.41	4545.71			11.1625				3.6576			1.04776			3.6576	1.04776	1.78165
Halodule wrightii	Joel Creed	Ilha do Japonês	1996	4	15	106.41	4152.18			12.2315				3.61828			1.08748			3.61828	1.08748	1.75554
Halodule wrightii	Joel Creed	Ilha do Japonês	1996	6	15	167.35	4630.29			7.95258				3.66561			0.900508			3.66561	0.900508	1.91972
Halodule wrightii	Joel Creed	Ilha do Japonês	1996	6	15	167.35	8391.29			13.6068				3.92383			1.13376			3.92383	1.13376	1.61988
Halodule wrightii	Joel Creed	Ilha do Japonês	1996	6	15	167.35	13472.2			13.2487				4.12944			1.12217			4.12944	1.12217	1.56934
Halodule wrightii	Joel Creed	Ilha do Japonês	1996	6	15	167.35	7437.25			11.6871				3.87141			1.06771			3.87141	1.06771	1.69858
Halodule wrightii	Joel Creed	Ilha do Japonês	1996	8	15	228.29	3883.65			5.38127				3.58924			0.730885			3.58924	0.730885	2.10439
Halodule wrightii	Joel Creed	Ilha do Japonês	1996	8	15	228.29	6459.43			5.8034				3.81019			0.763682			3.81019	0.763682	2.00693
Halodule wrightii	Joel Creed	Ilha do Japonês	1996	8	15	228.29	4050.96			2.2371				3.60756			0.349685			3.60756	0.349685	2.46253
Halodule wrightii	Joel Creed	Ilha do Japonês	1996	8	15	228.29	6064.7			5.44316				3.78281			0.735851			3.78281	0.735851	2.04168
Halodule wrightii	Joel Creed	Ilha do Japonês	1996	9	15	258.76	1297.5			2.3009				3.11311			0.361898			3.11311	0.361898	2.59898
Halodule wrightii	Joel Creed	Ilha do Japonês	1996	9	15	258.76	3562.19			3.77319				3.55172			0.576709			3.55172	0.576709	2.2627
Halodule wrightii	Joel Creed	Ilha do Japonês	1996	9	15	258.76	2690.15			3.7195				3.42978			0.570485			3.42978	0.570485	2.30516
Halodule wrightii	Joel Creed	Ilha do Japonês	1996	9	15	258.76	2664.2			5.2246				3.42557			0.718053			3.42557	0.718053	2.16566
Halodule wrightii	Joel Creed	Ilha do Japonês	1996	11	15	319.7	2915.05			4.86995				3.46465			0.687525			3.46465	0.687525	2.18307
Halodule wrightii	Joel Creed	Ilha do Japonês	1996	11	15	319.7	1928.95			3.22645				3.28532			0.508725			3.28532	0.508725	2.40734
Halodule wrightii	Joel Creed	Ilha do Japonês	1996	11	15	319.7	1764.6			2.94965				3.24665			0.46977			3.24665	0.46977	2.45609
Halodule wrightii	Joel Creed	Ilha do Japonês	1996	11	15	319.7	1920.3			3.20915				3.28337			0.50639			3.28337	0.50639	2.41015
Halodule wrightii	Joel Creed	Ilha do Japonês	1996	12	15	350.17	1980.85			4.7056				3.29685			0.672615			3.29685	0.672615	2.24755
Halodule wrightii	Joel Creed	Ilha do Japonês	1996	12	15	350.17	1954.9			3.9444				3.29112			0.595981			3.29112	0.595981	2.32237
Halodule wrightii	Joel Creed	Ilha do Japonês	1996	12	15	350.17	2837.2			7.9234				3.45289			0.898912			3.45289	0.898912	1.98495
Halodule wrightii	Joel Creed	Ilha do Japonês	1996	12	15	350.17	1548.35			3.38215				3.18987			0.529193			3.18987	0.529193	2.41641
Halodule wrightii	Joel Creed	Ilha do Japonês	1997	2	15	45.47	4039.55			10.1897				3.60633			1.00816			3.60633	1.00816	1.83478
Halodule wrightii	Joel Creed	Ilha do Japonês	1997	2	15	45.47	4865.27			14.9045				3.68711			1.17332			3.68711	1.17332	1.65304
Halodule wrightii	Joel Creed	Ilha do Japonês	1997	2	15	45.47	5948.19			14.3124				3.77438			1.15571			3.77438	1.15571	1.64369
Halodule wrightii	Joel Creed	Ilha do Japonês	1997	2	15	45.47	3900.38			10.4985				3.59111			1.02113			3.59111	1.02113	1.82697
Halodule wrightii	Joel Creed	Ilha do Japonês	1997	3	15	75.94	7610.62			17.9887				3.88142			1.255			3.88142	1.255	1.51692
Halodule wrightii	Joel Creed	Ilha do Japonês	1997	3	15	75.94	5280.95			13.1141				3.72271			1.11774			3.72271	1.11774	1.69539
Halodule wrightii	Joel Creed	Ilha do Japonês	1997	3	15	75.94	3258.09			11.2277				3.51296			1.05029			3.51296	1.05029	1.82256
Halodule wrightii	Joel Creed	Ilha do Japonês	1997	3	15	75.94	7530.43			19.2055				3.87682			1.28343			3.87682	1.28343	1.49119
Halodule wrightii	Joel Creed	Ilha do Japonês	1997	5	15	136.88	6557.07			15.5527				3.81671			1.19181			3.81671	1.19181	1.59659
Halodule wrightii	Joel Creed	Ilha do Japonês	1997	5	15	136.88	6444.33			16.7553				3.80918			1.22415			3.80918	1.22415	1.56799
Halodule wrightii	Joel Creed	Ilha do Japonês	1997	5	15	136.88	7585.89			12.6867				3.88001			1.10335			3.88001	1.10335	1.66201
Halodule wrightii	Joel Creed	Ilha do Japonês	1997	5	15	136.88	5316.34			11.0041				3.72561			1.04156			3.72561	1.04156	1.7672
Halodule wrightii	Joel Creed	Saco da Velha	1997	5	15	136.88	2727.69			2.24811				3.4358			0.351818			3.4358	0.351818	2.51195
Halodule wrightii	Joel Creed	Saco da Velha	1997	5	15	136.88	1766.66			1.60444				3.24715			0.205324			3.24715	0.205324	2.70819
Halodule wrightii	Joel Creed	Saco da Velha	1997	5	15	136.88	1500			1.35111				3.17609			0.130691			3.17609	0.130691	2.80067
Halodule wrightii	Joel Creed	Saco da Velha	1997	5	15	136.88	2188.89			1.92222				3.34022			0.283803			3.34022	0.283803	2.60545
Halodule wrightii	Joel Creed	Saco da Velha	1997	5	15	136.88	1822.22			2.46555				3.2606			0.391914			3.2606	0.391914	2.52617
Halodule wrightii	Joel Creed	J Fernandinho	1997	5	15	136.88	11566.6			27.7944				4.0632			1.44396			4.0632	1.44396	1.28223
Halodule wrightii	Joel Creed	J Fernandinho	1997	5	15	136.88	8478.75			31.7782				3.92833			1.50213			3.92833	1.50213	1.26714
Halodule wrightii	Joel Creed	J Fernandinho	1997	5	15	136.88	11104.9			31.8342				4.04552			1.50289			4.04552	1.50289	1.23131
Halodule wrightii	Joel Creed	J Fernandinho	1997	5	15	136.88	10746.1			40.3957				4.03125			1.60633			4.03125	1.60633	1.13691
Halodule wrightii	Joel Creed	J Fernandinho	1997	5	15	136.88	12367.3			35.8431				4.09227			1.55441			4.09227	1.55441	1.16817
Halodule wrightii	Joel Creed	Piraquara da dentro	1997	4	15	106.41	1300			12.54				3.11394			1.0983			3.11394	1.0983	1.89628
Halodule wrightii	Joel Creed	Piraquara da dentro	1997	4	15	106.41	2418.96			14.943				3.38363			1.17444			3.38363	1.17444	1.74287
Halodule wrightii	Joel Creed	Piraquara da dentro	1997	4	15	106.41	3247.46			16.5726				3.51154			1.21939			3.51154	1.21939	1.66168
Halodule wrightii	Joel Creed	Piraquara da dentro	1997	4	15	106.41	1688.89			12.5044				3.2276			1.09706			3.2276	1.09706	1.86341
Halodule wrightii	Joel Creed	Piraquara da dentro	1997	4	15	106.41	2577.99			15.2746				3.41128			1.18397			3.41128	1.18397	1.7255
Halodule wrightii	Joel Creed	Catita	1997	4	15	106.41	2266.66			14.2367				3.35539			1.15341			3.35539	1.15341	1.77139
Halodule wrightii	Joel Creed	Catita	1997	4	15	106.41	2655.55			12.8911				3.42415			1.11029			3.42415	1.11029	1.79193
Halodule wrightii	Joel Creed	Catita	1997	4	15	106.41	2766.66			14.3867				3.44196			1.15796			3.44196	1.15796	1.74112
Halodule wrightii	Joel Creed	Catita	1997	4	15	106.41	2355.55			16.3067				3.37209			1.21236			3.37209	1.21236	1.71015
Halodule wrightii	Joel Creed	Catita	1997	4	15	106.41	2066.66			13.3544				3.31527			1.12563			3.31527	1.12563	1.80991
Halodule wrightii	Joel Creed	da Aguáda	1997	4	15	106.41	7106.01			66.837				3.85163			1.82502			3.85163	1.82502	0.982109
Halodule wrightii	Joel Creed	da Aguáda	1997	4	15	106.41	6469.7			54.3399				3.81088			1.73512			3.81088	1.73512	1.08007
Halodule wrightii	Joel Creed	da Aguáda	1997	4	15	106.41	5296.15			47.0537				3.72396			1.67259			3.72396	1.67259	1.16575
Halodule wrightii	Joel Creed	da Aguáda	1997	4	15	106.41	8184.24			103.577				3.91298			2.01526			3.91298	2.01526	0.782257
Halodule wrightii	Joel Creed	da Aguáda	1997	4	15	106.41	5482.39			67.1106				3.73897			1.82679			3.73897	1.82679	1.01416
Halodule wrightii	Joel Creed	Ilha do Japonês	1997	5	15	136.88	5209.17			33.8244				3.71677			1.52923			3.71677	1.52923	1.30465
Halodule wrightii	Joel Creed	Ilha do Japonês	1997	5	15	136.88	4134.72			27.6866				3.61645			1.44227			3.61645	1.44227	1.41765
Halodule wrightii	Joel Creed	Ilha do Japonês	1997	5	15	136.88	5746.49			32.9223				3.7594			1.51749			3.7594	1.51749	1.30308
Halodule wrightii	Joel Creed	Ilha do Japonês	1997	5	15	136.88	6040.52			39.121				3.78107			1.59241			3.78107	1.59241	1.22513
Halodule wrightii	Joel Creed	Ferradura	1997	5	15	136.88	3134.5			20.2632				3.49617			1.30671			3.49617	1.30671	1.58299
Halodule wrightii	Joel Creed	Ferradura	1997	5	15	136.88	3502.05			17.5219				3.54432			1.24358			3.54432	1.24358	1.62879
Halodule wrightii	Joel Creed	Ferradura	1997	5	15	136.88	5798.23			35.0502				3.7633			1.54469			3.7633	1.54469	1.27597
Halodule wrightii	Joel Creed	Ferradura	1997	5	15	136.88	8221.52			46.4309				3.91495			1.66681			3.91495	1.66681	1.11406
Halodule wrightii	Joel Creed	Ferradura	1997	5	15	136.88	2388.89			13.9278				3.3782			1.14388			3.3782	1.14388	1.77365
Halodule wrightii	Joel Creed	P. Paquetá	1997	4	15	106.41	3579.93			8.68838				3.55388			0.938939			3.55388	0.938939	1.91652
Halodule wrightii	Joel Creed	P. Paquetá	1997	4	15	106.41	2685.69			6.56484				3.42906			0.817224			3.42906	0.817224	2.07001
Halodule wrightii	Joel Creed	P. Paquetá	1997	4	15	106.41	1888.89			3.8				3.27621			0.579783			3.27621	0.579783	2.34229
Halodule wrightii	Joel Creed	P. Paquetá	1997	4	15	106.41	2601.41			7.26249				3.41521			0.861085			3.41521	0.861085	2.03232
Halodule wrightii	Joel Creed	P. Paquetá	1997	4	15	106.41	3581.92			9.07138				3.55412			0.957673			3.55412	0.957673	1.89858
Halodule wrightii	Joel Creed	da Fazenda	1997	4	15	106.41	8254.35			6.38458				3.91668			0.805132			3.91668	0.805132	1.93549
Halodule wrightii	Joel Creed	da Fazenda	1997	4	15	106.41	14051.1			8.43753				4.14771			0.926216			4.14771	0.926216	1.75079
Halodule wrightii	Joel Creed	da Fazenda	1997	4	15	106.41	10259.4			6.57927				4.01112			0.818178			4.01112	0.818178	1.89476
Halodule wrightii	Joel Creed	da Fazenda	1997	4	15	106.41	13136.1			10.7838				4.11847			1.03277			4.11847	1.03277	1.65791
Halodule wrightii	Joel Creed	da Fazenda	1997	4	15	106.41	13898			8.75833				4.14295			0.942422			4.14295	0.942422	1.73676
Halodule wrightii	Joel Creed	da Pitangeira	1997	4	15	106.41	2433.33			13.9767				3.3862			1.1454			3.3862	1.1454	1.7698
Halodule wrightii	Joel Creed	da Pitangeira	1997	4	15	106.41	3835.62			17.4866				3.58384			1.24271			3.58384	1.24271	1.61779
Halodule wrightii	Joel Creed	da Pitangeira	1997	4	15	106.41	5142.79			21.2284				3.7112			1.32692			3.7112	1.32692	1.49931
Halodule wrightii	Joel Creed	da Pitangeira	1997	4	15	106.41	5725.42			24.1813				3.75781			1.38348			3.75781	1.38348	1.43139
Halodule wrightii	Joel Creed	da Pitangeira	1997	4	15	106.41	5716.85			9.35616				3.75716			0.971098			3.75716	0.971098	1.82496
Halodule wrightii	Joel Creed	Cancún, Mexico	?				38641.6			269.234				4.58705			2.43013			4.58705	2.43013	0.184612
Halodule wrightii	Joel Creed	Cancún, Mexico	?				21362.8			160.221				4.32966			2.20472			4.32966	2.20472	0.476728
Halodule wrightii	Joel Creed	Cancún, Mexico	?				19477.9			176.558				4.28954			2.24689			4.28954	2.24689	0.448522
Halodule wrightii	Joel Creed	Cancún, Mexico	?				22933.6			258.553				4.36047			2.41255			4.36047	2.41255	0.26925
Halodule wrightii	Joel Creed	Cancún, Mexico	?				22305.3			156.765				4.34841			2.19525			4.34841	2.19525	0.480145
Halodule wrightii	Joel Creed	Cancún, Mexico	?				17907.1			170.274				4.25302			2.23115			4.25302	2.23115	0.474471
Halodule wrightii	Joel Creed	Cancún, Mexico	?				20106.2			156.451				4.30333			2.19438			4.30333	2.19438	0.494478
Halodule wrightii	Joel Creed	Cancún, Mexico	?				17592.9			107.128				4.24534			2.0299			4.24534	2.0299	0.668741
Halodule wrightii	Joel Creed	Cancún, Mexico	?				30159.3			196.35				4.47942			2.29303			4.47942	2.29303	0.347632
Halodule wrightii	Joel Creed	Cancún, Mexico	?				24818.6			166.504				4.39478			2.22143			4.39478	2.22143	0.441288
Halodule wrightii	Joel Creed	Cancún, Mexico	?				24190.3			150.796				4.38364			2.17839			4.38364	2.17839	0.485674
Halodule wrightii	Joel Creed	Cancún, Mexico	?				20420.4			197.92				4.31006			2.29649			4.31006	2.29649	0.395057
Halodule wrightii	Joel Creed	Cancún, Mexico	?				16650.4			137.288				4.22143			2.13763			4.22143	2.13763	0.573142
Halodule wrightii	Joel Creed	Cancún, Mexico	?				22933.6			191.009				4.36047			2.28105			4.36047	2.28105	0.394684
Halodule wrightii	Joel Creed	Cancún, Mexico	?				21677			142.628				4.336			2.15421			4.336	2.15421	0.523014
Halodule wrightii	Joel Creed	Cancún, Mexico	?				28902.7			245.358				4.46094			2.3898			4.46094	2.3898	0.260858
Halodule wrightii	Joel Creed	Cancún, Mexico	?				16336.3			134.146				4.21315			2.12758			4.21315	2.12758	0.58521
Halodule wrightii	Joel Creed	Cancún, Mexico	?				26075.2			249.757				4.41623			2.39752			4.41623	2.39752	0.266889
Halodule wrightii	Joel Creed	Cancún, Mexico	?				26389.4			217.712				4.42143			2.33788			4.42143	2.33788	0.322216
Halodule wrightii	Joel Creed	Cancún, Mexico	?				17592.9			150.168				4.24534			2.17658			4.24534	2.17658	0.528829
Halodule wrightii	Joel Creed	Cancún, Mexico	?				14765.5			115.925				4.16925			2.06418			4.16925	2.06418	0.65884
Halodule wrightii	Joel Creed	Cancún, Mexico	?				25446.9			217.398				4.40563			2.33726			4.40563	2.33726	0.327545
Halodule wrightii	Joel Creed	Cancún, Mexico	?				23247.8			132.575				4.36638			2.12246			4.36638	2.12246	0.544194
Halodule wrightii	Joel Creed	Cancún, Mexico	?				24190.3			266.093				4.38364			2.42503			4.38364	2.42503	0.250402
Halodule wrightii	Joel Creed	Cancún, Mexico	?				39269.9			239.704				4.59406			2.37967			4.59406	2.37967	0.230644
Halodule wrightii	Joel Creed	Cancún, Mexico	?				28588.5			136.031				4.45619			2.13364			4.45619	2.13364	0.506634
Halodule wrightii	Joel Creed	Cancún, Mexico	?				35500			301.907				4.55023			2.47987			4.55023	2.47987	0.148193
Halodule wrightii	Joel Creed	Lower Laguna Madre	1995	6	2	154.35	6502			107.777				3.81305			2.03253			3.81305	2.03253	0.795722
Halodule wrightii	Joel Creed	Lower Laguna Madre	1995	6	2	154.35	2601			23.724				3.41514			1.37519			3.41514	1.37519	1.54194
Halodule wrightii	Joel Creed	Lower Laguna Madre	1995	6	2	154.35	8128			83.718				3.90998			1.92282			3.90998	1.92282	0.871336
Halodule wrightii	Joel Creed	Lower Laguna Madre	1995	6	2	154.35	4877			46.33				3.68815			1.66586			3.68815	1.66586	1.18289
Halodule wrightii	Joel Creed	Lower Laguna Madre	1995	6	16	168.35	1788			13.167				3.25237			1.11949			3.25237	1.11949	1.83461
Halodule wrightii	Joel Creed	Lower Laguna Madre	1995	6	16	168.35	6015			48.931				3.77924			1.68958			3.77924	1.68958	1.13298
Halodule wrightii	Joel Creed	Lower Laguna Madre	1995	6	16	168.35	6990			56.896				3.84448			1.75508			3.84448	1.75508	1.05096
Halodule wrightii	Joel Creed	Lower Laguna Madre	1995	6	16	168.35	4714			23.409				3.67339			1.36938			3.67339	1.36938	1.47012
Halodule wrightii	Joel Creed	Lower Laguna Madre	1995	6	24	176.35	6015			14.143				3.77924			1.15054			3.77924	1.15054	1.64717
Halodule wrightii	Joel Creed	Lower Laguna Madre	1995	6	24	176.35	8616			57.871				3.93531			1.76246			3.93531	1.76246	1.01672
Halodule wrightii	Joel Creed	Lower Laguna Madre	1995	6	24	176.35	4877			47.793				3.68815			1.67936			3.68815	1.67936	1.17001
Halodule wrightii	Joel Creed	Lower Laguna Madre	1995	6	24	176.35	4714			18.207				3.67339			1.26024			3.67339	1.26024	1.57424
Halodule wrightii	Joel Creed	Lower Laguna Madre	1995	7	7	189.82	3901			43.891				3.59118			1.64238			3.59118	1.64238	1.23434
Halodule wrightii	Joel Creed	Lower Laguna Madre	1995	7	7	189.82	3739			19.507				3.57276			1.29019			3.57276	1.29019	1.57581
Halodule wrightii	Joel Creed	Lower Laguna Madre	1995	7	7	189.82	5852			51.857				3.7673			1.71481			3.7673	1.71481	1.11249
Halodule wrightii	Joel Creed	Lower Laguna Madre	1995	7	7	189.82	5852			40.64				3.7673			1.60895			3.7673	1.60895	1.21347
Halodule wrightii	Joel Creed	Lower Laguna Madre	1995	7	18	200.82	4227			58.034				3.62603			1.76368			3.62603	1.76368	1.10819
Halodule wrightii	Joel Creed	Lower Laguna Madre	1995	7	18	200.82	8453			44.704				3.92701			1.65035			3.92701	1.65035	1.12615
Halodule wrightii	Joel Creed	Lower Laguna Madre	1995	7	18	200.82	5039			16.256				3.70234			1.21101			3.70234	1.21101	1.61252
Halodule wrightii	Joel Creed	Lower Laguna Madre	1995	7	18	200.82	6665			32.675				3.8238			1.51422			3.8238	1.51422	1.28692
Halodule wrightii	Joel Creed	Lower Laguna Madre	1995	7	27	209.82	6665			40.803				3.8238			1.61069			3.8238	1.61069	1.19489
Halodule wrightii	Joel Creed	Lower Laguna Madre	1995	7	27	209.82	4552			23.896				3.6582			1.37833			3.6582	1.37833	1.46614
Halodule wrightii	Joel Creed	Lower Laguna Madre	1995	7	27	209.82	4552			25.359				3.6582			1.40413			3.6582	1.40413	1.44153
Halodule wrightii	Joel Creed	Lower Laguna Madre	1995	7	27	209.82	5690			13.167				3.75511			1.11949			3.75511	1.11949	1.68402
Halodule wrightii	Joel Creed	Lower Laguna Madre	1995	8	5	218.29	5364			26.985				3.72949			1.43112			3.72949	1.43112	1.39443
Halodule wrightii	Joel Creed	Lower Laguna Madre	1995	8	5	218.29	5364			42.916				3.72949			1.63262			3.72949	1.63262	1.20222
Halodule wrightii	Joel Creed	Lower Laguna Madre	1995	8	5	218.29	7640			47.793				3.88309			1.67936			3.88309	1.67936	1.11162
Halodule wrightii	Joel Creed	Lower Laguna Madre	1995	8	5	218.29	8453			66.162				3.92701			1.82061			3.92701	1.82061	0.963735
Halodule wrightii	Joel Creed	Lower Laguna Madre	1995	8	19	232.29	5364			24.384				3.72949			1.3871			3.72949	1.3871	1.43642
Halodule wrightii	Joel Creed	Lower Laguna Madre	1995	8	19	232.29	6340			45.354				3.80209			1.65662			3.80209	1.65662	1.15758
Halodule wrightii	Joel Creed	Lower Laguna Madre	1995	8	19	232.29	8453			38.364				3.92701			1.58392			3.92701	1.58392	1.18951
Halodule wrightii	Joel Creed	Lower Laguna Madre	1995	8	19	232.29	10241			47.468				4.01034			1.6764			4.01034	1.6764	1.07633
Halodule wrightii	Joel Creed	Lower Laguna Madre	1995	9	2	245.76	8128			95.26				3.90998			1.97891			3.90998	1.97891	0.81783
Halodule wrightii	Joel Creed	Lower Laguna Madre	1995	9	2	245.76	12192			58.684				4.08607			1.76852			4.08607	1.76852	0.965779
Halodule wrightii	Joel Creed	Lower Laguna Madre	1995	9	2	245.76	10566			90.058				4.02391			1.95452			4.02391	1.95452	0.806971
Halodule wrightii	Joel Creed	Lower Laguna Madre	1995	9	2	245.76	5039			25.197				3.70234			1.40135			3.70234	1.40135	1.43096
Halodule wrightii	Joel Creed	Lower Laguna Madre	1995	9	29	272.76	5852			61.448				3.7673			1.78851			3.7673	1.78851	1.04219
Halodule wrightii	Joel Creed	Lower Laguna Madre	1995	9	29	272.76	3901			30.399				3.59118			1.48286			3.59118	1.48286	1.3865
Halodule wrightii	Joel Creed	Lower Laguna Madre	1995	9	29	272.76	5690			62.098				3.75511			1.79308			3.75511	1.79308	1.04148
Halodule wrightii	Joel Creed	Lower Laguna Madre	1995	9	29	272.76	2764			32.512				3.44154			1.51204			3.44154	1.51204	1.40349
Halodule wrightii	Joel Creed	Lower Laguna Madre	1995	10	21	295.23	3251			25.197				3.51202			1.40135			3.51202	1.40135	1.48797
Halodule wrightii	Joel Creed	Lower Laguna Madre	1995	10	21	295.23	4552			47.142				3.6582			1.67341			3.6582	1.67341	1.18466
Halodule wrightii	Joel Creed	Lower Laguna Madre	1995	10	21	295.23	5527			28.448				3.74249			1.45405			3.74249	1.45405	1.36866
Halodule wrightii	Joel Creed	Lower Laguna Madre	1995	10	21	295.23	7315			19.832				3.86421			1.29737			3.86421	1.29737	1.48166
Halodule wrightii	Joel Creed	Lower Laguna Madre	1995	11	12	316.7	4877			14.956				3.68815			1.17482			3.68815	1.17482	1.6513
Halodule wrightii	Joel Creed	Lower Laguna Madre	1995	11	12	316.7	7153			20.32				3.85449			1.30792			3.85449	1.30792	1.47451
Halodule wrightii	Joel Creed	Lower Laguna Madre	1995	11	12	316.7	5039			11.054				3.70234			1.04352			3.70234	1.04352	1.77229
Halodule wrightii	Joel Creed	Lower Laguna Madre	1995	11	12	316.7	4389			34.95				3.64237			1.54345			3.64237	1.54345	1.31338
Halodule wrightii	Joel Creed	Lower Laguna Madre	1995	12	2	337.17	5852			26.497				3.7673			1.4232			3.7673	1.4232	1.39066
Halodule wrightii	Joel Creed	Lower Laguna Madre	1995	12	2	337.17	4552			34.625				3.6582			1.53939			3.6582	1.53939	1.3125
Halodule wrightii	Joel Creed	Lower Laguna Madre	1995	12	2	337.17	4714			15.606				3.67339			1.19329			3.67339	1.19329	1.6381
Halodule wrightii	Joel Creed	Lower Laguna Madre	1995	12	2	337.17	8616			46.492				3.93531			1.66738			3.93531	1.66738	1.10742
Halodule wrightii	Joel Creed	Lower Laguna Madre	1995	12	20	355.17	3251			9.103				3.51202			0.959185			3.51202	0.959185	1.90975
Halodule wrightii	Joel Creed	Lower Laguna Madre	1995	12	20	355.17	4227			19.02				3.62603			1.27921			3.62603	1.27921	1.57032
Halodule wrightii	Joel Creed	Lower Laguna Madre	1995	12	20	355.17	4877			27.96				3.68815			1.44654			3.68815	1.44654	1.39211
Halodule wrightii	Joel Creed	Lower Laguna Madre	1995	12	20	355.17	3414			12.029				3.53326			1.08023			3.53326	1.08023	1.78792
Halodule wrightii	Joel Creed	Lower Laguna Madre	1996	1	13	13	1951			10.566				3.29026			1.02391			3.29026	1.02391	1.91443
Halodule wrightii	Joel Creed	Lower Laguna Madre	1996	1	13	13	6015			23.409				3.77924			1.36938			3.77924	1.36938	1.43842
Halodule wrightii	Joel Creed	Lower Laguna Madre	1996	1	13	13	7965			14.956				3.90119			1.17482			3.90119	1.17482	1.58749
Halodule wrightii	Joel Creed	Lower Laguna Madre	1996	1	13	13	6340			19.67				3.80209			1.2938			3.80209	1.2938	1.50367
Halodule wrightii	Joel Creed	Lower Laguna Madre	1996	2	17	47.47	4877			16.093				3.68815			1.20664			3.68815	1.20664	1.62095
Halodule wrightii	Joel Creed	Lower Laguna Madre	1996	2	17	47.47	2926			12.517				3.46627			1.0975			3.46627	1.0975	1.79151
Halodule wrightii	Joel Creed	Lower Laguna Madre	1996	2	17	47.47	2764			13.655				3.44154			1.13529			3.44154	1.13529	1.76287
Halodule wrightii	Joel Creed	Lower Laguna Madre	1996	2	17	47.47	3901			29.586				3.59118			1.47109			3.59118	1.47109	1.39773
Halodule wrightii	Joel Creed	Lower Laguna Madre	1996	3	16	76.94	8941			25.034				3.95139			1.39853			3.95139	1.39853	1.35905
Halodule wrightii	Joel Creed	Lower Laguna Madre	1996	3	16	76.94	5364			12.355				3.72949			1.09184			3.72949	1.09184	1.71807
Halodule wrightii	Joel Creed	Lower Laguna Madre	1996	3	16	76.94	4552			16.419				3.6582			1.21535			3.6582	1.21535	1.62161
Halodule wrightii	Joel Creed	Lower Laguna Madre	1996	3	16	76.94	9428			36.739				3.97442			1.56513			3.97442	1.56513	1.19324
Halodule wrightii	Joel Creed	Lower Laguna Madre	1996	4	13	104.41	8128			24.709				3.90998			1.39286			3.90998	1.39286	1.37687
Halodule wrightii	Joel Creed	Lower Laguna Madre	1996	4	13	104.41	12517			54.458				4.0975			1.73606			4.0975	1.73606	0.993318
Halodule wrightii	Joel Creed	Lower Laguna Madre	1996	4	13	104.41	6990			19.182				3.84448			1.28289			3.84448	1.28289	1.50138
Halodule wrightii	Joel Creed	Lower Laguna Madre	1996	4	13	104.41	11054			37.551				4.04352			1.57462			4.04352	1.57462	1.16348
Halodule wrightii	Joel Creed	Lower Laguna Madre	1996	5	4	125.88	6340			25.684				3.80209			1.40966			3.80209	1.40966	1.39315
Halodule wrightii	Joel Creed	Lower Laguna Madre	1996	5	4	125.88	9428			25.034				3.97442			1.39853			3.97442	1.39853	1.35216
Halodule wrightii	Joel Creed	Lower Laguna Madre	1996	5	4	125.88	6177			33.812				3.79078			1.52907			3.79078	1.52907	1.28264
Halodule wrightii	Joel Creed	Lower Laguna Madre	1996	5	18	139.88	13330			42.753				4.12483			1.63097			4.12483	1.63097	1.08538
Halodule wrightii	Joel Creed	Lower Laguna Madre	1996	5	18	139.88	12029			40.803				4.08023			1.61069			4.08023	1.61069	1.11808
Halodule wrightii	Joel Creed	Lower Laguna Madre	1996	5	18	139.88	10404			31.699				4.0172			1.50105			4.0172	1.50105	1.24155
Halodule wrightii	Joel Creed	Lower Laguna Madre	1996	5	18	139.88	9591			34.788				3.98186			1.54143			3.98186	1.54143	1.21361
Halodule wrightii	Joel Creed	Lower Laguna Madre	1996	6	1	153.35	7153			46.817				3.85449			1.6704			3.85449	1.6704	1.12874
Halodule wrightii	Joel Creed	Lower Laguna Madre	1996	6	1	153.35	6340			38.852				3.80209			1.58941			3.80209	1.58941	1.22169
Halodule wrightii	Joel Creed	Lower Laguna Madre	1996	6	1	153.35	7153			40.477				3.85449			1.60721			3.85449	1.60721	1.18902
Halodule wrightii	Joel Creed	Lower Laguna Madre	1996	6	1	153.35	6177			25.197				3.79078			1.40135			3.79078	1.40135	1.40447
Halodule wrightii	Joel Creed	Lower Laguna Madre	1996	6	15	167.35	3576			21.458				3.5534			1.33159			3.5534	1.33159	1.54212
Halodule wrightii	Joel Creed	Lower Laguna Madre	1996	6	15	167.35	6177			37.226				3.79078			1.57085			3.79078	1.57085	1.24279
Halodule wrightii	Joel Creed	Lower Laguna Madre	1996	6	15	167.35	4064			37.551				3.60895			1.57462			3.60895	1.57462	1.29365
Halodule wrightii	Joel Creed	Lower Laguna Madre	1996	6	15	167.35	4064			37.551				3.60895			1.57462			3.60895	1.57462	1.29365
Halodule wrightii	Joel Creed	Lower Laguna Madre	1996	7	27	209.82	5690			33.812				3.75511			1.52907			3.75511	1.52907	1.29332
Halodule wrightii	Joel Creed	Lower Laguna Madre	1996	7	27	209.82	6502			38.202				3.81305			1.58209			3.81305	1.58209	1.2254
Halodule wrightii	Joel Creed	Lower Laguna Madre	1996	7	27	209.82	6015			45.517				3.77924			1.65817			3.77924	1.65817	1.16294
Halodule wrightii	Joel Creed	Lower Laguna Madre	1996	7	27	209.82	6177			40.477				3.79078			1.60721			3.79078	1.60721	1.2081
Halodule wrightii	Joel Creed	Lower Laguna Madre	1996	8	24	237.29	5364			50.719				3.72949			1.70517			3.72949	1.70517	1.13301
Halodule wrightii	Joel Creed	Lower Laguna Madre	1996	8	24	237.29	11054			75.428				4.04352			1.87753			4.04352	1.87753	0.874538
Halodule wrightii	Joel Creed	Lower Laguna Madre	1996	8	24	237.29	4877			39.665				3.68815			1.59841			3.68815	1.59841	1.24724
Halodule wrightii	Joel Creed	Lower Laguna Madre	1996	8	24	237.29	6340			34.463				3.80209			1.53735			3.80209	1.53735	1.27135
Halodule wrightii	Joel Creed	Lower Laguna Madre	1996	10	12	286.23	8616			37.551				3.93531			1.57462			3.93531	1.57462	1.1959
Halodule wrightii	Joel Creed	Lower Laguna Madre	1996	10	12	286.23	7153			52.507				3.85449			1.72022			3.85449	1.72022	1.08122
Halodule wrightii	Joel Creed	Lower Laguna Madre	1996	10	12	286.23	7965			25.197				3.90119			1.40135			3.90119	1.40135	1.3714
Halodule wrightii	Joel Creed	Lower Laguna Madre	1996	10	12	286.23	8128			41.128				3.90998			1.61414			3.90998	1.61414	1.16579
Halodule wrightii	Joel Creed	Lower Laguna Madre	1996	12	7	342.17	6015			24.709				3.77924			1.39286			3.77924	1.39286	1.41603
Halodule wrightii	Joel Creed	Lower Laguna Madre	1996	12	7	342.17	4064			30.724				3.60895			1.48748			3.60895	1.48748	1.37677
Halodule wrightii	Joel Creed	Lower Laguna Madre	1996	12	7	342.17	3414			10.892				3.53326			1.03711			3.53326	1.03711	1.82905
Halodule wrightii	Joel Creed	Lower Laguna Madre	1996	12	7	342.17	5527			19.832				3.74249			1.29737			3.74249	1.29737	1.51812
Halodule wrightii	Joel Creed	Lower Laguna Madre	1997	1	4	4	3414			15.768				3.53326			1.19778			3.53326	1.19778	1.67579
Halodule wrightii	Joel Creed	Lower Laguna Madre	1997	1	4	4	6828			25.197				3.83429			1.40135			3.83429	1.40135	1.39144
Halodule wrightii	Joel Creed	Lower Laguna Madre	1997	1	4	4	4552			13.33				3.6582			1.12483			3.6582	1.12483	1.70795
Halodule wrightii	Joel Creed	Lower Laguna Madre	1997	1	4	4	975			4.064				2.989			0.608954			2.989	0.608954	2.40049
Halodule wrightii	Joel Creed	Lower Laguna Madre	1997	2	1	31.47	1788			5.69				3.25237			0.755112			3.25237	0.755112	2.18218
Halodule wrightii	Joel Creed	Lower Laguna Madre	1997	2	1	31.47	6828			11.054				3.83429			1.04352			3.83429	1.04352	1.73277
Halodule wrightii	Joel Creed	Lower Laguna Madre	1997	2	1	31.47	6015			22.271				3.77924			1.34774			3.77924	1.34774	1.45907
Halodule wrightii	Joel Creed	Lower Laguna Madre	1997	2	1	31.47	4227			19.182				3.62603			1.28289			3.62603	1.28289	1.56681
Halodule wrightii	Joel Creed	Lower Laguna Madre	1997	6	30	182.35	14793			131.674				4.17006			2.1195			4.17006	2.1195	0.605824
Halodule wrightii	Joel Creed	Lower Laguna Madre	1997	6	30	182.35	9103			80.142				3.95918			1.90386			3.95918	1.90386	0.874684
Halodule wrightii	Joel Creed	Lower Laguna Madre	1997	6	30	182.35	10404			96.886				4.0172			1.98626			4.0172	1.98626	0.778705
Halodule wrightii	Joel Creed	Lower Laguna Madre	1997	6	30	182.35	12842			118.181				4.10863			2.07255			4.10863	2.07255	0.66901
Halodule wrightii	Joel Creed	Lower Laguna Madre	1997	7	11	193.82	1788			5.69				3.25237			0.755112			3.25237	0.755112	2.18218
Halodule wrightii	Joel Creed	Lower Laguna Madre	1997	7	11	193.82	6828			11.054				3.83429			1.04352			3.83429	1.04352	1.73277
Halodule wrightii	Joel Creed	Lower Laguna Madre	1997	7	11	193.82	6015			22.271				3.77924			1.34774			3.77924	1.34774	1.45907
Halodule wrightii	Joel Creed	Lower Laguna Madre	1997	7	11	193.82	4227			19.182				3.62603			1.28289			3.62603	1.28289	1.56681
Halodule wrightii	Joel Creed	Lower Laguna Madre	1997	7	11	193.82	7965			23.896				3.90119			1.37833			3.90119	1.37833	1.39336
Halodule wrightii	Joel Creed	Lower Laguna Madre	1997	7	11	193.82	11867			78.029				4.07434			1.89226			4.07434	1.89226	0.851261
Halodule wrightii	Joel Creed	Lower Laguna Madre	1997	7	11	193.82	4064			18.369				3.60895			1.26409			3.60895	1.26409	1.58987
Halodule wrightii	Joel Creed	Lower Laguna Madre	1997	7	11	193.82	6015			42.428				3.77924			1.62765			3.77924	1.62765	1.19206
Halodule wrightii	Joel Creed	Lower Laguna Madre	1997	11	8	312.7	3089			28.285				3.48982			1.45156			3.48982	1.45156	1.44672
Halodule wrightii	Joel Creed	Lower Laguna Madre	1997	11	8	312.7	5039			49.093				3.70234			1.69102			3.70234	1.69102	1.15464
Halodule wrightii	Joel Creed	Lower Laguna Madre	1997	11	8	312.7	5202			35.763				3.71617			1.55343			3.71617	1.55343	1.28174
Halodule wrightii	Joel Creed	Lower Laguna Madre	1997	11	8	312.7	3901			45.192				3.59118			1.65506			3.59118	1.65506	1.22224
Halodule wrightii	Joel Creed	Lower Laguna Madre	1998	2	28	58.47	10079			21.783				4.00342			1.33812			4.00342	1.33812	1.4011
Halodule wrightii	Joel Creed	Lower Laguna Madre	1998	2	28	58.47	2764			16.256				3.44154			1.21101			3.44154	1.21101	1.69064
Halodule wrightii	Joel Creed	Lower Laguna Madre	1998	2	28	58.47	9591			17.719				3.98186			1.24844			3.98186	1.24844	1.4931
Halodule wrightii	Joel Creed	Lower Laguna Madre	1998	2	28	58.47	5364			7.478				3.72949			0.873785			3.72949	0.873785	1.92607
Halodule wrightii	Joel Creed	Lower Laguna Madre	1998	2	28	58.47	13655			16.256				4.13529			1.21101			4.13529	1.21101	1.48284
Halodule wrightii	Joel Creed	Lower Laguna Madre	1998	2	28	58.47	12192			12.517				4.08607			1.0975			4.08607	1.0975	1.60586
Halodule wrightii	Joel Creed	Lower Laguna Madre	1998	2	28	58.47	15118			21.458				4.17949			1.33159			4.17949	1.33159	1.35459
Halodule wrightii	Joel Creed	Lower Laguna Madre	1998	2	28	58.47	4227			16.581				3.62603			1.21961			3.62603	1.21961	1.62718
Halodule wrightii	Joel Creed	Blackjack Peninsula,San Antonio Bay, Texas	1990	3	19	79.94	1780.13			35.5055				3.25045			1.5503			3.25045	1.5503	1.42423
Halodule wrightii	Joel Creed	Blackjack Peninsula,San Antonio Bay, Texas	1990	3	19	79.94	647.32			7.0396				2.81112			0.847548			2.81112	0.847548	2.22617
Halodule wrightii	Joel Creed	Blackjack Peninsula,San Antonio Bay, Texas	1990	3	19	79.94	2589.28			34.5507				3.41318			1.53846			3.41318	1.53846	1.38678
Halodule wrightii	Joel Creed	Blackjack Peninsula,San Antonio Bay, Texas	1990	3	19	79.94	1294.64			17.5909				3.11215			1.24529			3.11215	1.24529	1.7566
Halodule wrightii	Joel Creed	Blackjack Peninsula,San Antonio Bay, Texas	1990	5	5	126.88	1132.81			11.3281				3.05416			1.05416			3.05416	1.05416	1.95629
Halodule wrightii	Joel Creed	Blackjack Peninsula,San Antonio Bay, Texas	1990	5	5	126.88	809.15			11.4737				2.90803			1.05971			2.90803	1.05971	1.99477
Halodule wrightii	Joel Creed	Blackjack Peninsula,San Antonio Bay, Texas	1990	5	5	126.88	809.15			24.7762				2.90803			1.39403			2.90803	1.39403	1.67585
Halodule wrightii	Joel Creed	Blackjack Peninsula,San Antonio Bay, Texas	1990	5	5	126.88	809.15			8.62554				2.90803			0.935786			2.90803	0.935786	2.11298
Halodule wrightii	Joel Creed	Blackjack Peninsula,San Antonio Bay, Texas	1990	7	2	184.82	2751.11			17.5424				3.43951			1.24409			3.43951	1.24409	1.6597
Halodule wrightii	Joel Creed	Blackjack Peninsula,San Antonio Bay, Texas	1990	7	2	184.82	2103.79			13.9821				3.323			1.14557			3.323	1.14557	1.78857
Halodule wrightii	Joel Creed	Blackjack Peninsula,San Antonio Bay, Texas	1990	7	2	184.82	2589.28			21.3616				3.41318			1.32963			3.41318	1.32963	1.58598
Halodule wrightii	Joel Creed	Blackjack Peninsula,San Antonio Bay, Texas	1990	7	2	184.82	2265.62			16.717				3.35519			1.22316			3.35519	1.22316	1.70492
Halodule wrightii	Joel Creed	Blackjack Peninsula,San Antonio Bay, Texas	1990	9	10	253.76	2103.79			28.0937				3.323			1.44861			3.323	1.44861	1.4995
Halodule wrightii	Joel Creed	Blackjack Peninsula,San Antonio Bay, Texas	1990	9	10	253.76	2265.62			31.4759				3.35519			1.49798			3.35519	1.49798	1.44277
Halodule wrightii	Joel Creed	Blackjack Peninsula,San Antonio Bay, Texas	1990	9	10	253.76	3560.26			29.0161				3.55148			1.46264			3.55148	1.46264	1.41768
Halodule wrightii	Joel Creed	Blackjack Peninsula,San Antonio Bay, Texas	1990	9	10	253.76	4045.75			26.9932				3.607			1.43126			3.607	1.43126	1.43099
Halodule wrightii	Joel Creed	Blackjack Peninsula,San Antonio Bay, Texas	1990	11	13	317.7	2427.45			12.3962				3.38515			1.09329			3.38515	1.09329	1.81983
Halodule wrightii	Joel Creed	Blackjack Peninsula,San Antonio Bay, Texas	1990	11	13	317.7	2427.45			9.43469				3.38515			0.974728			3.38515	0.974728	1.93292
Halodule wrightii	Joel Creed	Blackjack Peninsula,San Antonio Bay, Texas	1990	11	13	317.7	2103.79			13.2862				3.323			1.1234			3.323	1.1234	1.80972
Halodule wrightii	Joel Creed	Blackjack Peninsula,San Antonio Bay, Texas	1990	11	13	317.7	3236.6			14.4514				3.51009			1.15991			3.51009	1.15991	1.71885
Halodule wrightii	Joel Creed	Blackjack Peninsula,San Antonio Bay, Texas	1991	2	8	38.47	1132.81			5.34039				3.05416			0.727573			3.05416	0.727573	2.26782
Halodule wrightii	Joel Creed	Blackjack Peninsula,San Antonio Bay, Texas	1991	2	8	38.47	1456.47			9.41851				3.1633			0.973982			3.1633	0.973982	2.00008
Halodule wrightii	Joel Creed	Blackjack Peninsula,San Antonio Bay, Texas	1991	2	8	38.47	3722.09			8.0915				3.57079			0.908029			3.57079	0.908029	1.94094
Halodule wrightii	Joel Creed	Blackjack Peninsula,San Antonio Bay, Texas	1991	2	8	38.47	647.32			3.60881				2.81112			0.557364			2.81112	0.557364	2.50298
Halodule wrightii	Joel Creed	Blackjack Peninsula,San Antonio Bay, Texas	1991	4	8	99.41	1294.64			8.70645				3.11215			0.939841			3.11215	0.939841	2.04797
Halodule wrightii	Joel Creed	Blackjack Peninsula,San Antonio Bay, Texas	1991	4	8	99.41	1294.64			9.49942				3.11215			0.977697			3.11215	0.977697	2.01186
Halodule wrightii	Joel Creed	Blackjack Peninsula,San Antonio Bay, Texas	1991	4	8	99.41	1456.47			12.5095				3.1633			1.09724			3.1633	1.09724	1.88251
Halodule wrightii	Joel Creed	Blackjack Peninsula,San Antonio Bay, Texas	1991	4	8	99.41	1132.81			10.4057				3.05416			1.01727			3.05416	1.01727	1.99148
Halodule wrightii	Joel Creed	Blackjack Peninsula,San Antonio Bay, Texas	1991	5	21	142.88	485.49			5.38894				2.68618			0.731503			2.68618	0.731503	2.37429
Halodule wrightii	Joel Creed	Blackjack Peninsula,San Antonio Bay, Texas	1991	5	21	142.88	970.98			24.2745				2.98721			1.38515			2.98721	1.38515	1.66061
Halodule wrightii	Joel Creed	Blackjack Peninsula,San Antonio Bay, Texas	1991	5	21	142.88	2265.62			110.044				3.35519			2.04157			3.35519	2.04157	0.924237
Halodule wrightii	Joel Creed	Blackjack Peninsula,San Antonio Bay, Texas	1991	5	21	142.88	1456.47			10.8102				3.1633			1.03384			3.1633	1.03384	1.94299
Halodule wrightii	Joel Creed	Blackjack Peninsula,San Antonio Bay, Texas	1991	7	16	198.82	2589.28			21.5234				3.41318			1.33291			3.41318	1.33291	1.58286
Halodule wrightii	Joel Creed	Blackjack Peninsula,San Antonio Bay, Texas	1991	7	16	198.82	3398.43			23.1741				3.53128			1.365			3.53128	1.365	1.51687
Halodule wrightii	Joel Creed	Blackjack Peninsula,San Antonio Bay, Texas	1991	7	16	198.82	1456.47			12.1696				3.1633			1.08528			3.1633	1.08528	1.89392
Halodule wrightii	Joel Creed	Blackjack Peninsula,San Antonio Bay, Texas	1991	7	16	198.82	2589.28			11.5223				3.41318			1.06154			3.41318	1.06154	1.84172
Halodule wrightii	Joel Creed	Blackjack Peninsula,San Antonio Bay, Texas	1991	10	2	276.23	5825.88			112.083				3.76536			2.04954			3.76536	2.04954	0.793774
Halodule wrightii	Joel Creed	Blackjack Peninsula,San Antonio Bay, Texas	1991	10	2	276.23	6635.03			120.919				3.82184			2.0825			3.82184	2.0825	0.745421
Halodule wrightii	Joel Creed	Blackjack Peninsula,San Antonio Bay, Texas	1991	10	2	276.23	3398.43			95.9976				3.53128			1.98226			3.53128	1.98226	0.928067
Halodule wrightii	Joel Creed	Blackjack Peninsula,San Antonio Bay, Texas	1991	10	2	276.23	5340.39			81.6918				3.72757			1.91218			3.72757	1.91218	0.936123
Halodule wrightii	Joel Creed	Blackjack Peninsula,San Antonio Bay, Texas	1991	11	29	333.7	2912.94			67.0624				3.46433			1.82648			3.46433	1.82648	1.09672
Halodule wrightii	Joel Creed	Blackjack Peninsula,San Antonio Bay, Texas	1991	11	29	333.7	4207.58			68.5512				3.62403			1.83601			3.62403	1.83601	1.03979
Halodule wrightii	Joel Creed	Blackjack Peninsula,San Antonio Bay, Texas	1991	11	29	333.7	5016.73			48.905				3.70042			1.68935			3.70042	1.68935	1.15681
Halodule wrightii	Joel Creed	Blackjack Peninsula,San Antonio Bay, Texas	1991	11	29	333.7	7444.18			91.1588				3.87182			1.9598			3.87182	1.9598	0.847493
Halodule wrightii	Joel Creed	Blackjack Peninsula,San Antonio Bay, Texas	1992	1	30	30	3883.92			8.54462				3.58927			0.931693			3.58927	0.931693	1.91283
Halodule wrightii	Joel Creed	Blackjack Peninsula,San Antonio Bay, Texas	1992	1	30	30	2912.94			9.15958				3.46433			0.961875			3.46433	0.961875	1.92146
Halodule wrightii	Joel Creed	Blackjack Peninsula,San Antonio Bay, Texas	1992	1	30	30	3883.92			10.9883				3.58927			1.04093			3.58927	1.04093	1.80863
Halodule wrightii	Joel Creed	Blackjack Peninsula,San Antonio Bay, Texas	1992	1	30	30	4854.9			21.0541				3.68618			1.32334			3.68618	1.32334	1.51022
Halodule wrightii	Joel Creed	Blackjack Peninsula,San Antonio Bay, Texas	1992	4	9	100.41	9709.8			60.1522				3.98721			1.77925			3.98721	1.77925	0.985154
Halodule wrightii	Joel Creed	Blackjack Peninsula,San Antonio Bay, Texas	1992	4	9	100.41	6149.54			22.6077				3.78884			1.35426			3.78884	1.35426	1.44997
Halodule wrightii	Joel Creed	Blackjack Peninsula,San Antonio Bay, Texas	1992	4	9	100.41	9062.48			68.2275				3.95725			1.83396			3.95725	1.83396	0.941943
Halodule wrightii	Joel Creed	Blackjack Peninsula,San Antonio Bay, Texas	1992	4	9	100.41	7444.18			33.6121				3.87182			1.5265			3.87182	1.5265	1.26082
Halodule wrightii	Joel Creed	Blackjack Peninsula,San Antonio Bay, Texas	1992	6	24	176.35	970.98			3.01004				2.98721			0.478572			2.98721	0.478572	2.5254
Halodule wrightii	Joel Creed	Blackjack Peninsula,San Antonio Bay, Texas	1992	6	24	176.35	647.32			5.01673				2.81112			0.700421			2.81112	0.700421	2.36652
Halodule wrightii	Joel Creed	Blackjack Peninsula,San Antonio Bay, Texas	1992	6	24	176.35	970.98			5.06528				2.98721			0.704603			2.98721	0.704603	2.30979
Halodule wrightii	Joel Creed	Blackjack Peninsula,San Antonio Bay, Texas	1992	6	24	176.35	2589.28			7.21762				3.41318			0.858394			3.41318	0.858394	2.0355
Halodule wrightii	Joel Creed	Blackjack Peninsula,San Antonio Bay, Texas	1992	8	17	230.29	2103.79			12.9949				3.323			1.11377			3.323	1.11377	1.8189
Halodule wrightii	Joel Creed	Blackjack Peninsula,San Antonio Bay, Texas	1992	8	17	230.29	3722.09			17.7851				3.57079			1.25006			3.57079	1.25006	1.61468
Halodule wrightii	Joel Creed	Blackjack Peninsula,San Antonio Bay, Texas	1992	8	17	230.29	2103.79			18.1573				3.323			1.25905			3.323	1.25905	1.68032
Halodule wrightii	Joel Creed	Blackjack Peninsula,San Antonio Bay, Texas	1992	8	17	230.29	3074.77			23.433				3.48781			1.36983			3.48781	1.36983	1.52529
Halodule wrightii	Joel Creed	Blackjack Peninsula,San Antonio Bay, Texas	1992	10	6	280.23	1132.81			8.96538				3.05416			0.952569			3.05416	0.952569	2.0532
Halodule wrightii	Joel Creed	Blackjack Peninsula,San Antonio Bay, Texas	1992	10	6	280.23	1780.13			14.5647				3.25045			1.1633			3.25045	1.1633	1.79339
Halodule wrightii	Joel Creed	Blackjack Peninsula,San Antonio Bay, Texas	1992	10	6	280.23	2265.62			13.1244				3.35519			1.11808			3.35519	1.11808	1.80515
Halodule wrightii	Joel Creed	Blackjack Peninsula,San Antonio Bay, Texas	1992	10	6	280.23	1294.64			10.8264				3.11215			1.03449			3.11215	1.03449	1.95769
Halodule wrightii	Joel Creed	Blackjack Peninsula,San Antonio Bay, Texas	1992	12	18	353.17	970.98			5.17856				2.98721			0.714209			2.98721	0.714209	2.30062
Halodule wrightii	Joel Creed	Blackjack Peninsula,San Antonio Bay, Texas	1992	12	18	353.17	485.49			3.01004				2.68618			0.478572			2.68618	0.478572	2.61556
Halodule wrightii	Joel Creed	Blackjack Peninsula,San Antonio Bay, Texas	1992	12	18	353.17	809.15			4.67689				2.90803			0.669957			2.90803	0.669957	2.36655
Halodule wrightii	Joel Creed	Blackjack Peninsula,San Antonio Bay, Texas	1993	2	16	46.47	809.15			6.14954				2.90803			0.788843			2.90803	0.788843	2.25315
Halodule wrightii	Joel Creed	Blackjack Peninsula,San Antonio Bay, Texas	1993	2	16	46.47	4693.07			18.7561				3.67146			1.27314			3.67146	1.27314	1.56251
Halodule wrightii	Joel Creed	Blackjack Peninsula,San Antonio Bay, Texas	1993	2	16	46.47	2751.11			11.765				3.43951			1.07059			3.43951	1.07059	1.82519
Halodule wrightii	Joel Creed	Blackjack Peninsula,San Antonio Bay, Texas	1993	2	16	46.47	3722.09			14.2087				3.57079			1.15255			3.57079	1.15255	1.70769
Halodule wrightii	Joel Creed	Blackjack Peninsula,San Antonio Bay, Texas	1993	5	21	142.88	1780.13			8.15623				3.25045			0.91149			3.25045	0.91149	2.03359
Halodule wrightii	Joel Creed	Blackjack Peninsula,San Antonio Bay, Texas	1993	5	21	142.88	2751.11			20.9894				3.43951			1.322			3.43951	1.322	1.58538
Halodule wrightii	Joel Creed	Blackjack Peninsula,San Antonio Bay, Texas	1993	5	21	142.88	4207.58			38.3537				3.62403			1.58381			3.62403	1.58381	1.28037
Halodule wrightii	Joel Creed	Blackjack Peninsula,San Antonio Bay, Texas	1993	5	21	142.88	1780.13			5.37276				3.25045			0.730197			3.25045	0.730197	2.20652
Halodule wrightii	Joel Creed	Blackjack Peninsula,San Antonio Bay, Texas	1993	8	25	238.29	19581.4			114.252				4.29184			2.05786			4.29184	2.05786	0.62814
Halodule wrightii	Joel Creed	Blackjack Peninsula,San Antonio Bay, Texas	1993	8	25	238.29	8576.99			49.7142				3.93333			1.69648			3.93333	1.69648	1.08025
Halodule wrightii	Joel Creed	Blackjack Peninsula,San Antonio Bay, Texas	1993	8	25	238.29	10519			68.6159				4.02197			1.83642			4.02197	1.83642	0.920204
Halodule wrightii	Joel Creed	Blackjack Peninsula,San Antonio Bay, Texas	1993	8	25	238.29	10842.6			100.464				4.03513			2.00201			4.03513	2.00201	0.75831
Halodule wrightii	Joel Creed	Blackjack Peninsula,San Antonio Bay, Texas	1993	12	16	351.17	970.98			0.679686				2.98721			-0.167692			2.98721	-0.167692	3.14187
Halodule wrightii	Joel Creed	Blackjack Peninsula,San Antonio Bay, Texas	1993	12	16	351.17	3722.09			9.06248				3.57079			0.957247			3.57079	0.957247	1.89399
Halodule wrightii	Joel Creed	Blackjack Peninsula,San Antonio Bay, Texas	1993	12	16	351.17	4045.75			6.63503				3.607			0.821843			3.607	0.821843	2.01231
Halodule wrightii	Joel Creed	Blackjack Peninsula,San Antonio Bay, Texas	1993	12	16	351.17	3074.77			4.04575				3.48781			0.606999			3.48781	0.606999	2.25295
Halodule wrightii	Joel Creed	Blackjack Peninsula,San Antonio Bay, Texas	1994	3	10	70.94	2265.62			5.56695				3.35519			0.745617			3.35519	0.745617	2.16044
Halodule wrightii	Joel Creed	Blackjack Peninsula,San Antonio Bay, Texas	1994	3	10	70.94	1780.13			5.17856				3.25045			0.714209			3.25045	0.714209	2.22178
Halodule wrightii	Joel Creed	Blackjack Peninsula,San Antonio Bay, Texas	1994	3	10	70.94	2427.45			4.72544				3.38515			0.674442			3.38515	0.674442	2.21936
Halodule wrightii	Joel Creed	Blackjack Peninsula,San Antonio Bay, Texas	1994	3	10	70.94	323.66			0.582588				2.51009			-0.234638			2.51009	-0.234638	3.34864
Halodule wrightii	Joel Creed	Blackjack Peninsula,San Antonio Bay, Texas	1994	5	31	152.88	1456.47			9.98491				3.1633			0.999344			3.1633	0.999344	1.97589
Halodule wrightii	Joel Creed	Blackjack Peninsula,San Antonio Bay, Texas	1994	5	31	152.88	3236.6			22.106				3.51009			1.34451			3.51009	1.34451	1.54276
Halodule wrightii	Joel Creed	Blackjack Peninsula,San Antonio Bay, Texas	1994	5	31	152.88	5825.88			49.1154				3.76536			1.69122			3.76536	1.69122	1.13558
Halodule wrightii	Joel Creed	Blackjack Peninsula,San Antonio Bay, Texas	1994	5	31	152.88	3236.6			30.424				3.51009			1.48322			3.51009	1.48322	1.41045
Halodule wrightii	Joel Creed	Blackjack Peninsula,San Antonio Bay, Texas	1994	9	12	255.76	4207.58			62.5635				3.62403			1.79632			3.62403	1.79632	1.07765
Halodule wrightii	Joel Creed	Blackjack Peninsula,San Antonio Bay, Texas	1994	9	12	255.76	6796.86			83.2777				3.83231			1.92053			3.83231	1.92053	0.896787
Halodule wrightii	Joel Creed	Blackjack Peninsula,San Antonio Bay, Texas	1994	9	12	255.76	7606.01			90.7057				3.88116			1.95763			3.88116	1.95763	0.84676
Halodule wrightii	Joel Creed	Blackjack Peninsula,San Antonio Bay, Texas	1994	9	12	255.76	5340.39			37.0105				3.72757			1.56833			3.72757	1.56833	1.26412
Halodule wrightii	Joel Creed	Blackjack Peninsula,San Antonio Bay, Texas	1994	12	5	340.17	1780.13			5.29184				3.25045			0.723607			3.25045	0.723607	2.21281
Halodule wrightii	Joel Creed	Blackjack Peninsula,San Antonio Bay, Texas	1994	12	5	340.17	1941.96			4.40178				3.28824			0.643628			3.28824	0.643628	2.27778
Halodule wrightii	Joel Creed	Blackjack Peninsula,San Antonio Bay, Texas	1994	12	5	340.17	809.15			1.37556				2.90803			0.138478			2.90803	0.138478	2.87353
Halodule wrightii	Joel Creed	Blackjack Peninsula,San Antonio Bay, Texas	1994	12	5	340.17	3236.6			37.6255				3.51009			1.57548			3.51009	1.57548	1.32244
Halodule wrightii	Joel Creed	Blackjack Peninsula,San Antonio Bay, Texas	1995	3	15	75.94	1294.64			32.5764				3.11215			1.5129			3.11215	1.5129	1.50133
Halodule wrightii	Joel Creed	Blackjack Peninsula,San Antonio Bay, Texas	1995	3	15	75.94	1294.64			2.36272				3.11215			0.373412			3.11215	0.373412	2.58829
Halodule wrightii	Joel Creed	Blackjack Peninsula,San Antonio Bay, Texas	1995	3	15	75.94	647.32			1.37556				2.81112			0.138478			2.81112	0.138478	2.90256
Halodule wrightii	Joel Creed	Blackjack Peninsula,San Antonio Bay, Texas	1995	3	15	75.94	647.32			2.00669				2.81112			0.302481			2.81112	0.302481	2.74611
Halodule wrightii	Joel Creed	Blackjack Peninsula,San Antonio Bay, Texas	1995	6	15	167.35	2427.45			24.1936				3.38515			1.3837			3.38515	1.3837	1.5428
Halodule wrightii	Joel Creed	Blackjack Peninsula,San Antonio Bay, Texas	1995	6	15	167.35	2912.94			26.1355				3.46433			1.41723			3.46433	1.41723	1.4871
Halodule wrightii	Joel Creed	Blackjack Peninsula,San Antonio Bay, Texas	1995	6	15	167.35	3883.92			28.5144				3.58927			1.45506			3.58927	1.45506	1.41359
Halodule wrightii	Joel Creed	Blackjack Peninsula,San Antonio Bay, Texas	1995	6	15	167.35	3074.77			26.799				3.48781			1.42812			3.48781	1.42812	1.46968
Halodule wrightii	Joel Creed	Blackjack Peninsula,San Antonio Bay, Texas	1995	12	4	339.17	5825.88			5.34039				3.76536			0.727573			3.76536	0.727573	2.0548
Halodule wrightii	Joel Creed	Blackjack Peninsula,San Antonio Bay, Texas	1995	12	4	339.17	3883.92			5.01673				3.58927			0.700421			3.58927	0.700421	2.13344
Halodule wrightii	Joel Creed	Blackjack Peninsula,San Antonio Bay, Texas	1995	12	4	339.17	2751.11			6.31137				3.43951			0.800124			3.43951	0.800124	2.08319
Halodule wrightii	Joel Creed	Blackjack Peninsula,San Antonio Bay, Texas	1995	12	4	339.17	6796.86			8.25333				3.83231			0.916629			3.83231	0.916629	1.85441
Halodule wrightii	Joel Creed	East Flats, Corpus Cristi Bay, Texas	1989	12	6	341.17	3236.6			52.5786				3.51009			1.72081			3.51009	1.72081	1.18381
Halodule wrightii	Joel Creed	East Flats, Corpus Cristi Bay, Texas	1989	12	6	341.17	4045.75			55.8961				3.607			1.74738			3.607	1.74738	1.12944
Halodule wrightii	Joel Creed	East Flats, Corpus Cristi Bay, Texas	1989	12	6	341.17	2589.28			24.582				3.41318			1.39062			3.41318	1.39062	1.52781
Halodule wrightii	Joel Creed	East Flats, Corpus Cristi Bay, Texas	1989	12	6	341.17	3074.77			38.289				3.48781			1.58307			3.48781	1.58307	1.32187
Halodule wrightii	Joel Creed	East Flats, Corpus Cristi Bay, Texas	1990	1	26	26	4854.9			62.8871				3.68618			1.79856			3.68618	1.79856	1.0569
Halodule wrightii	Joel Creed	East Flats, Corpus Cristi Bay, Texas	1990	1	26	26	5016.73			67.5802				3.70042			1.82982			3.70042	1.82982	1.02282
Halodule wrightii	Joel Creed	East Flats, Corpus Cristi Bay, Texas	1990	1	26	26	7120.52			99.4769				3.85251			1.99772			3.85251	1.99772	0.8171
Halodule wrightii	Joel Creed	East Flats, Corpus Cristi Bay, Texas	1990	1	26	26	3722.09			24.145				3.57079			1.38283			3.57079	1.38283	1.48803
Halodule wrightii	Joel Creed	East Flats, Corpus Cristi Bay, Texas	1990	3	16	76.94	3883.92			76.934				3.58927			1.88612			3.58927	1.88612	1.00241
Halodule wrightii	Joel Creed	East Flats, Corpus Cristi Bay, Texas	1990	3	16	76.94	3722.09			70.5741				3.57079			1.84865			3.57079	1.84865	1.04369
Halodule wrightii	Joel Creed	East Flats, Corpus Cristi Bay, Texas	1990	3	16	76.94	2265.62			76.0277				3.35519			1.88097			3.35519	1.88097	1.07743
Halodule wrightii	Joel Creed	East Flats, Corpus Cristi Bay, Texas	1990	3	16	76.94	3236.6			36.9943				3.51009			1.56814			3.51009	1.56814	1.32945
Halodule wrightii	Joel Creed	East Flats, Corpus Cristi Bay, Texas	1990	5	17	138.88	5987.71			110.287				3.77726			2.04252			3.77726	2.04252	0.796903
Halodule wrightii	Joel Creed	East Flats, Corpus Cristi Bay, Texas	1990	5	17	138.88	7606.01			123.363				3.88116			2.09118			3.88116	2.09118	0.719366
Halodule wrightii	Joel Creed	East Flats, Corpus Cristi Bay, Texas	1990	5	17	138.88	5987.71			133.154				3.77726			2.12435			3.77726	2.12435	0.718846
Halodule wrightii	Joel Creed	East Flats, Corpus Cristi Bay, Texas	1990	5	17	138.88	4854.9			85.4462				3.68618			1.93169			3.68618	1.93169	0.929906
Halodule wrightii	Joel Creed	East Flats, Corpus Cristi Bay, Texas	1990	7	2	184.82	1780.13			52.6109				3.25045			1.72108			3.25045	1.72108	1.26132
Halodule wrightii	Joel Creed	East Flats, Corpus Cristi Bay, Texas	1990	7	2	184.82	2912.94			97.9233				3.46433			1.99089			3.46433	1.99089	0.939891
Halodule wrightii	Joel Creed	East Flats, Corpus Cristi Bay, Texas	1990	7	2	184.82	2912.94			59.0032				3.46433			1.77088			3.46433	1.77088	1.14976
Halodule wrightii	Joel Creed	East Flats, Corpus Cristi Bay, Texas	1990	7	2	184.82	2589.28			42.448				3.41318			1.62786			3.41318	1.62786	1.30151
Halodule wrightii	Joel Creed	East Flats, Corpus Cristi Bay, Texas	1990	9	10	253.76	10195.3			412.553				4.0084			2.61548			4.0084	2.61548	0.181129
Halodule wrightii	Joel Creed	East Flats, Corpus Cristi Bay, Texas	1990	9	10	253.76	5016.73			135.516				3.70042			2.13199			3.70042	2.13199	0.734575
Halodule wrightii	Joel Creed	East Flats, Corpus Cristi Bay, Texas	1990	9	10	253.76	8576.99			206.188				3.93333			2.31426			3.93333	2.31426	0.490944
Halodule wrightii	Joel Creed	East Flats, Corpus Cristi Bay, Texas	1990	9	10	253.76	8091.5			255.109				3.90803			2.40673			3.90803	2.40673	0.410323
Halodule wrightii	Joel Creed	East Flats, Corpus Cristi Bay, Texas	1990	11	13	317.7	2427.45			80.7046				3.38515			1.9069			3.38515	1.9069	1.04372
Halodule wrightii	Joel Creed	East Flats, Corpus Cristi Bay, Texas	1990	11	13	317.7	3722.09			86.8865				3.57079			1.93895			3.57079	1.93895	0.957544
Halodule wrightii	Joel Creed	East Flats, Corpus Cristi Bay, Texas	1990	11	13	317.7	2589.28			58.7767				3.41318			1.7692			3.41318	1.7692	1.16667
Halodule wrightii	Joel Creed	East Flats, Corpus Cristi Bay, Texas	1990	11	13	317.7	4207.58			150.033				3.62403			2.17619			3.62403	2.17619	0.715299
Halodule wrightii	Joel Creed	East Flats, Corpus Cristi Bay, Texas	1991	1	14	14	3560.26			103.862				3.55148			2.01646			3.55148	2.01646	0.889393
Halodule wrightii	Joel Creed	East Flats, Corpus Cristi Bay, Texas	1991	1	14	14	4045.75			96.6125				3.607			1.98503			3.607	1.98503	0.902741
Halodule wrightii	Joel Creed	East Flats, Corpus Cristi Bay, Texas	1991	1	14	14	5016.73			71.2537				3.70042			1.85281			3.70042	1.85281	1.00089
Halodule wrightii	Joel Creed	East Flats, Corpus Cristi Bay, Texas	1991	1	14	14	3074.77			71.8687				3.48781			1.85654			3.48781	1.85654	1.06101
Halodule wrightii	Joel Creed	East Flats, Corpus Cristi Bay, Texas	1991	2	15	45.47	4693.07			86.1583				3.67146			1.9353			3.67146	1.9353	0.930878
Halodule wrightii	Joel Creed	East Flats, Corpus Cristi Bay, Texas	1991	2	15	45.47	5340.39			75.7364				3.72757			1.8793			3.72757	1.8793	0.967481
Halodule wrightii	Joel Creed	East Flats, Corpus Cristi Bay, Texas	1991	2	15	45.47	3722.09			75.429				3.57079			1.87754			3.57079	1.87754	1.01613
Halodule wrightii	Joel Creed	East Flats, Corpus Cristi Bay, Texas	1991	2	15	45.47	6635.03			76.1086				3.82184			1.88143			3.82184	1.88143	0.937214
Halodule wrightii	Joel Creed	East Flats, Corpus Cristi Bay, Texas	1991	4	1	92.41	5016.73			87.5177				3.70042			1.9421			3.70042	1.9421	0.915717
Halodule wrightii	Joel Creed	East Flats, Corpus Cristi Bay, Texas	1991	4	1	92.41	3722.09			86.223				3.57079			1.93562			3.57079	1.93562	0.96072
Halodule wrightii	Joel Creed	East Flats, Corpus Cristi Bay, Texas	1991	4	1	92.41	4693.07			101.597				3.67146			2.00688			3.67146	2.00688	0.862595
Halodule wrightii	Joel Creed	East Flats, Corpus Cristi Bay, Texas	1991	4	1	92.41	4693.07			77.2415				3.67146			1.88785			3.67146	1.88785	0.976137
Halodule wrightii	Joel Creed	East Flats, Corpus Cristi Bay, Texas	1991	5	20	141.88	1132.81			85.4462				3.05416			1.93169			3.05416	1.93169	1.11921
Halodule wrightii	Joel Creed	East Flats, Corpus Cristi Bay, Texas	1991	5	20	141.88	3398.43			110.692				3.53128			2.04412			3.53128	2.04412	0.869063
Halodule wrightii	Joel Creed	East Flats, Corpus Cristi Bay, Texas	1991	5	20	141.88	1941.96			37.8682				3.28824			1.57827			3.28824	1.57827	1.38622
Halodule wrightii	Joel Creed	East Flats, Corpus Cristi Bay, Texas	1991	5	20	141.88	1618.3			86.2716				3.20906			1.93587			3.20906	1.93587	1.06883
Halodule wrightii	Joel Creed	East Flats, Corpus Cristi Bay, Texas	1991	7	23	205.82	3074.77			68.6159				3.48781			1.83642			3.48781	1.83642	1.0802
Halodule wrightii	Joel Creed	East Flats, Corpus Cristi Bay, Texas	1991	7	23	205.82	3236.6			61.1556				3.51009			1.78644			3.51009	1.78644	1.12121
Halodule wrightii	Joel Creed	East Flats, Corpus Cristi Bay, Texas	1991	7	23	205.82	2589.28			30.7801				3.41318			1.48827			3.41318	1.48827	1.43466
Halodule wrightii	Joel Creed	East Flats, Corpus Cristi Bay, Texas	1991	7	23	205.82	1780.13			40.4413				3.25045			1.60683			3.25045	1.60683	1.37031
Halodule wrightii	Joel Creed	East Flats, Corpus Cristi Bay, Texas	1991	10	2	276.23	2751.11			81.4167				3.43951			1.91071			3.43951	1.91071	1.0238
Halodule wrightii	Joel Creed	East Flats, Corpus Cristi Bay, Texas	1991	10	2	276.23	2912.94			46.9307				3.46433			1.67146			3.46433	1.67146	1.24459
Halodule wrightii	Joel Creed	East Flats, Corpus Cristi Bay, Texas	1991	10	2	276.23	2427.45			82.9055				3.38515			1.91858			3.38515	1.91858	1.03258
Halodule wrightii	Joel Creed	East Flats, Corpus Cristi Bay, Texas	1991	10	2	276.23	1941.96			50.8632				3.28824			1.7064			3.28824	1.7064	1.264
Halodule wrightii	Joel Creed	East Flats, Corpus Cristi Bay, Texas	1991	12	6	341.17	3722.09			52.0607				3.57079			1.71651			3.57079	1.71651	1.16973
Halodule wrightii	Joel Creed	East Flats, Corpus Cristi Bay, Texas	1991	12	6	341.17	7444.18			138.397				3.87182			2.14113			3.87182	2.14113	0.674524
Halodule wrightii	Joel Creed	East Flats, Corpus Cristi Bay, Texas	1991	12	6	341.17	3722.09			89.4111				3.57079			1.95139			3.57079	1.95139	0.945679
Halodule wrightii	Joel Creed	East Flats, Corpus Cristi Bay, Texas	1991	12	6	341.17	4045.75			69.5545				3.607			1.84233			3.607	1.84233	1.03887
Halodule wrightii	Joel Creed	East Flats, Corpus Cristi Bay, Texas	1992	1	23	23	4531.24			132.911				3.65622			2.12356			3.65622	2.12356	0.755858
Halodule wrightii	Joel Creed	East Flats, Corpus Cristi Bay, Texas	1992	1	23	23	4045.75			82.0316				3.607			1.91398			3.607	1.91398	0.970518
Halodule wrightii	Joel Creed	East Flats, Corpus Cristi Bay, Texas	1992	1	23	23	3398.43			84.9284				3.53128			1.92905			3.53128	1.92905	0.978821
Halodule wrightii	Joel Creed	East Flats, Corpus Cristi Bay, Texas	1992	1	23	23	2589.28			77.7593				3.41318			1.89075			3.41318	1.89075	1.05073
Halodule wrightii	Joel Creed	East Flats, Corpus Cristi Bay, Texas	1992	3	30	90.94	7282.35			152.331				3.86227			2.18279			3.86227	2.18279	0.637644
Halodule wrightii	Joel Creed	East Flats, Corpus Cristi Bay, Texas	1992	3	30	90.94	4693.07			66.0914				3.67146			1.82014			3.67146	1.82014	1.04072
Halodule wrightii	Joel Creed	East Flats, Corpus Cristi Bay, Texas	1992	3	30	90.94	6796.86			121.049				3.83231			2.08296			3.83231	2.08296	0.741843
Halodule wrightii	Joel Creed	East Flats, Corpus Cristi Bay, Texas	1992	3	30	90.94	3236.6			62.1751				3.51009			1.79362			3.51009	1.79362	1.11436
Halodule wrightii	Joel Creed	East Flats, Corpus Cristi Bay, Texas	1992	6	2	154.35	10357.1			137.879				4.01524			2.1395			4.01524	2.1395	0.633119
Halodule wrightii	Joel Creed	East Flats, Corpus Cristi Bay, Texas	1992	6	2	154.35	15050.2			223.05				4.17754			2.3484			4.17754	2.3484	0.385232
Halodule wrightii	Joel Creed	East Flats, Corpus Cristi Bay, Texas	1992	6	2	154.35	8900.65			121.631				3.94942			2.08505			3.94942	2.08505	0.704775
Halodule wrightii	Joel Creed	East Flats, Corpus Cristi Bay, Texas	1992	6	2	154.35	8900.65			146.877				3.94942			2.16695			3.94942	2.16695	0.626644
Halodule wrightii	Joel Creed	East Flats, Corpus Cristi Bay, Texas	1992	7	13	195.82	8900.65			107.52				3.94942			2.03149			3.94942	2.03149	0.755864
Halodule wrightii	Joel Creed	East Flats, Corpus Cristi Bay, Texas	1992	7	13	195.82	9386.14			136.714				3.97249			2.13581			3.97249	2.13581	0.64944
Halodule wrightii	Joel Creed	East Flats, Corpus Cristi Bay, Texas	1992	7	13	195.82	6796.86			113.686				3.83231			2.05571			3.83231	2.05571	0.767842
Halodule wrightii	Joel Creed	East Flats, Corpus Cristi Bay, Texas	1992	7	13	195.82	11166.3			148.673				4.04791			2.17223			4.04791	2.17223	0.592109
Halodule wrightii	Joel Creed	East Flats, Corpus Cristi Bay, Texas	1992	8	24	237.29	10842.6			215.347				4.03513			2.33314			4.03513	2.33314	0.442446
Halodule wrightii	Joel Creed	East Flats, Corpus Cristi Bay, Texas	1992	8	24	237.29	15050.2			323.336				4.17754			2.50965			4.17754	2.50965	0.231414
Halodule wrightii	Joel Creed	East Flats, Corpus Cristi Bay, Texas	1992	8	24	237.29	6958.69			247.098				3.84253			2.39287			3.84253	2.39287	0.44316
Halodule wrightii	Joel Creed	East Flats, Corpus Cristi Bay, Texas	1992	8	24	237.29	10842.6			244.315				4.03513			2.38795			4.03513	2.38795	0.390163
Halodule wrightii	Joel Creed	East Flats, Corpus Cristi Bay, Texas	1992	10	14	288.23	7120.52			110.562				3.85251			2.04361			3.85251	2.04361	0.773331
Halodule wrightii	Joel Creed	East Flats, Corpus Cristi Bay, Texas	1992	10	14	288.23	6796.86			78.4066				3.83231			1.89435			3.83231	1.89435	0.921756
Halodule wrightii	Joel Creed	East Flats, Corpus Cristi Bay, Texas	1992	10	14	288.23	10033.5			118.961				4.00145			2.07541			4.00145	2.07541	0.698387
Halodule wrightii	Joel Creed	East Flats, Corpus Cristi Bay, Texas	1992	10	14	288.23	8738.82			102.212				3.94145			2.0095			3.94145	2.0095	0.779224
Halodule wrightii	Joel Creed	East Flats, Corpus Cristi Bay, Texas	1992	12	9	344.17	7282.35			76.756				3.86227			1.88511			3.86227	1.88511	0.921596
Halodule wrightii	Joel Creed	East Flats, Corpus Cristi Bay, Texas	1992	12	9	344.17	6149.54			50.6042				3.78884			1.70419			3.78884	1.70419	1.11617
Halodule wrightii	Joel Creed	East Flats, Corpus Cristi Bay, Texas	1992	12	9	344.17	5502.22			47.2544				3.74054			1.67444			3.74054	1.67444	1.15902
Halodule wrightii	Joel Creed	East Flats, Corpus Cristi Bay, Texas	1992	12	9	344.17	4531.24			48.7108				3.65622			1.68763			3.65622	1.68763	1.1717
Halodule wrightii	Joel Creed	East Flats, Corpus Cristi Bay, Texas	1993	2	16	46.47	7444.18			55.3782				3.87182			1.74334			3.87182	1.74334	1.05397
Halodule wrightii	Joel Creed	East Flats, Corpus Cristi Bay, Texas	1993	2	16	46.47	5502.22			52.4977				3.74054			1.72014			3.74054	1.72014	1.11543
Halodule wrightii	Joel Creed	East Flats, Corpus Cristi Bay, Texas	1993	2	16	46.47	5502.22			57.5791				3.74054			1.76026			3.74054	1.76026	1.07715
Halodule wrightii	Joel Creed	East Flats, Corpus Cristi Bay, Texas	1993	2	16	46.47	8091.5			93.1817				3.90803			1.96933			3.90803	1.96933	0.827554
Halodule wrightii	Joel Creed	East Flats, Corpus Cristi Bay, Texas	1993	5	21	142.88	7929.67			119.625				3.89926			2.07782			3.89926	2.07782	0.726693
Halodule wrightii	Joel Creed	East Flats, Corpus Cristi Bay, Texas	1993	5	21	142.88	4693.07			85.2844				3.67146			1.93087			3.67146	1.93087	0.935101
Halodule wrightii	Joel Creed	East Flats, Corpus Cristi Bay, Texas	1993	5	21	142.88	5016.73			65.9457				3.70042			1.81919			3.70042	1.81919	1.03296
Halodule wrightii	Joel Creed	East Flats, Corpus Cristi Bay, Texas	1993	5	21	142.88	8415.16			74.4742				3.92506			1.87201			3.92506	1.87201	0.915291
Halodule wrightii	Joel Creed	East Flats, Corpus Cristi Bay, Texas	1993	8	25	238.29	11489.9			288.268				4.06032			2.4598			4.06032	2.4598	0.314085
Halodule wrightii	Joel Creed	East Flats, Corpus Cristi Bay, Texas	1993	8	25	238.29	3722.09			150.599				3.57079			2.17782			3.57079	2.17782	0.729687
Halodule wrightii	Joel Creed	East Flats, Corpus Cristi Bay, Texas	1993	8	25	238.29	9709.8			164.403				3.98721			2.21591			3.98721	2.21591	0.568625
Halodule wrightii	Joel Creed	East Flats, Corpus Cristi Bay, Texas	1993	8	25	238.29	7444.18			214.344				3.87182			2.33111			3.87182	2.33111	0.493298
Halodule wrightii	Joel Creed	East Flats, Corpus Cristi Bay, Texas	1993	12	21	356.17	5664.05			36.7516				3.75313			1.56528			3.75313	1.56528	1.25938
Halodule wrightii	Joel Creed	East Flats, Corpus Cristi Bay, Texas	1993	12	21	356.17	4531.24			30.505				3.65622			1.48437			3.65622	1.48437	1.36558
Halodule wrightii	Joel Creed	East Flats, Corpus Cristi Bay, Texas	1993	12	21	356.17	5987.71			38.6126				3.77726			1.58673			3.77726	1.58673	1.23169
Halodule wrightii	Joel Creed	East Flats, Corpus Cristi Bay, Texas	1993	12	21	356.17	2912.94			21.6205				3.46433			1.33487			3.46433	1.33487	1.56567
Halodule wrightii	Joel Creed	East Flats, Corpus Cristi Bay, Texas	1994	3	10	70.94	3560.26			20.0184				3.55148			1.30143			3.55148	1.30143	1.57146
Halodule wrightii	Joel Creed	East Flats, Corpus Cristi Bay, Texas	1994	3	10	70.94	5987.71			37.6417				3.77726			1.57567			3.77726	1.57567	1.24224
Halodule wrightii	Joel Creed	East Flats, Corpus Cristi Bay, Texas	1994	3	10	70.94	7282.35			41.2181				3.86227			1.61509			3.86227	1.61509	1.17917
Halodule wrightii	Joel Creed	East Flats, Corpus Cristi Bay, Texas	1994	3	10	70.94	7282.35			44.0987				3.86227			1.64443			3.86227	1.64443	1.15119
Halodule wrightii	Joel Creed	East Flats, Corpus Cristi Bay, Texas	1994	6	1	153.35	7282.35			185.894				3.86227			2.26927			3.86227	2.26927	0.555152
Halodule wrightii	Joel Creed	East Flats, Corpus Cristi Bay, Texas	1994	6	1	153.35	4369.41			44.4223				3.64042			1.6476			3.64042	1.6476	1.21461
Halodule wrightii	Joel Creed	East Flats, Corpus Cristi Bay, Texas	1994	6	1	153.35	8091.5			203.016				3.90803			2.30753			3.90803	2.30753	0.504946
Halodule wrightii	Joel Creed	East Flats, Corpus Cristi Bay, Texas	1994	6	1	153.35	9224.31			169.824				3.96493			2.23			3.96493	2.23	0.561857
Halodule wrightii	Joel Creed	East Flats, Corpus Cristi Bay, Texas	1994	9	19	262.76	5016.73			41.7036				3.70042			1.62017			3.70042	1.62017	1.2228
Halodule wrightii	Joel Creed	East Flats, Corpus Cristi Bay, Texas	1994	9	19	262.76	6796.86			57.2069				3.83231			1.75745			3.83231	1.75745	1.05235
Halodule wrightii	Joel Creed	East Flats, Corpus Cristi Bay, Texas	1994	9	19	262.76	5987.71			62.4016				3.77726			1.7952			3.77726	1.7952	1.03283
Halodule wrightii	Joel Creed	East Flats, Corpus Cristi Bay, Texas	1994	9	19	262.76	2751.11			40.8621				3.43951			1.61132			3.43951	1.61132	1.30939
Halodule wrightii	Joel Creed	East Flats, Corpus Cristi Bay, Texas	1994	12	5	340.17	2589.28			57.8057				3.41318			1.76197			3.41318	1.76197	1.17357
Halodule wrightii	Joel Creed	East Flats, Corpus Cristi Bay, Texas	1994	12	5	340.17	7606.01			84.8475				3.88116			1.92864			3.88116	1.92864	0.874419
Halodule wrightii	Joel Creed	East Flats, Corpus Cristi Bay, Texas	1994	12	5	340.17	5664.05			49.5847				3.75313			1.69535			3.75313	1.69535	1.1353
Halodule wrightii	Joel Creed	East Flats, Corpus Cristi Bay, Texas	1994	12	5	340.17	6311.37			56.2359				3.80012			1.75001			3.80012	1.75001	1.06908
Halodule wrightii	Joel Creed	East Flats, Corpus Cristi Bay, Texas	1995	3	15	75.94	6796.86			93.9261				3.83231			1.97279			3.83231	1.97279	0.846938
Halodule wrightii	Joel Creed	East Flats, Corpus Cristi Bay, Texas	1995	3	15	75.94	7120.52			58.7767				3.85251			1.7692			3.85251	1.7692	1.03508
Halodule wrightii	Joel Creed	East Flats, Corpus Cristi Bay, Texas	1995	3	15	75.94	5664.05			61.2527				3.75313			1.78712			3.75313	1.78712	1.04776
Halodule wrightii	Joel Creed	East Flats, Corpus Cristi Bay, Texas	1995	3	15	75.94	7282.35			100.254				3.86227			2.0011			3.86227	2.0011	0.810955
Halodule wrightii	Joel Creed	East Flats, Corpus Cristi Bay, Texas	1995	6	15	167.35	3398.43			67.7259				3.53128			1.83075			3.53128	1.83075	1.07259
Halodule wrightii	Joel Creed	East Flats, Corpus Cristi Bay, Texas	1995	6	15	167.35	3236.6			52.3682				3.51009			1.71907			3.51009	1.71907	1.18547
Halodule wrightii	Joel Creed	East Flats, Corpus Cristi Bay, Texas	1995	6	15	167.35	2751.11			30.1489				3.43951			1.47927			3.43951	1.47927	1.43535
Halodule wrightii	Joel Creed	East Flats, Corpus Cristi Bay, Texas	1995	6	15	167.35	1456.47			19.274				3.1633			1.28497			3.1633	1.28497	1.70343
Halodule wrightii	Joel Creed	East Flats, Corpus Cristi Bay, Texas	1995	9	7	250.76	3883.92			117.893				3.58927			2.07149			3.58927	2.07149	0.825582
Halodule wrightii	Joel Creed	East Flats, Corpus Cristi Bay, Texas	1995	9	7	250.76	4531.24			119.916				3.65622			2.07888			3.65622	2.07888	0.798482
Halodule wrightii	Joel Creed	East Flats, Corpus Cristi Bay, Texas	1995	9	7	250.76	3722.09			70.7844				3.57079			1.84994			3.57079	1.84994	1.04246
Halodule wrightii	Joel Creed	East Flats, Corpus Cristi Bay, Texas	1995	9	7	250.76	4531.24			121.162				3.65622			2.08337			3.65622	2.08337	0.794199
Halodule wrightii	Joel Creed	East Flats, Corpus Cristi Bay, Texas	1995	12	4	339.17	4369.41			29.7767				3.64042			1.47388			3.64042	1.47388	1.38032
Halodule wrightii	Joel Creed	East Flats, Corpus Cristi Bay, Texas	1995	12	4	339.17	3236.6			32.0423				3.51009			1.50572			3.51009	1.50572	1.38898
Halodule wrightii	Joel Creed	East Flats, Corpus Cristi Bay, Texas	1995	12	4	339.17	3722.09			37.0591				3.57079			1.56889			3.57079	1.56889	1.31054
Halodule wrightii	Joel Creed	East Flats, Corpus Cristi Bay, Texas	1995	12	4	339.17	3074.77			40.6193				3.48781			1.60873			3.48781	1.60873	1.29739
Halodule wrightii	Joel Creed	USFWS	1993	5	20	141.88	4369.41			77.6622				3.64042			1.89021			3.64042	1.89021	0.983182
Halodule wrightii	Joel Creed	USFWS	1993	5	20	141.88	6473.2			159.435				3.81112			2.20258			3.81112	2.20258	0.634081
Halodule wrightii	Joel Creed	USFWS	1993	5	20	141.88	5016.73			83.6176				3.70042			1.9223			3.70042	1.9223	0.934603
Halodule wrightii	Joel Creed	USFWS	1993	5	20	141.88	5340.39			52.6918				3.72757			1.72174			3.72757	1.72174	1.11778
Halodule wrightii	Joel Creed	USFWS	1993	8	30	243.29	3236.6			54.5853				3.51009			1.73708			3.51009	1.73708	1.1683
Halodule wrightii	Joel Creed	USFWS	1993	8	30	243.29	6473.2			84.0869				3.81112			1.92473			3.81112	1.92473	0.899127
Halodule wrightii	Joel Creed	USFWS	1993	8	30	243.29	1941.96			18.2382				3.28824			1.26098			3.28824	1.26098	1.68889
Halodule wrightii	Joel Creed	USFWS	1993	8	30	243.29	4854.9			40.5384				3.68618			1.60787			3.68618	1.60787	1.2388
Halodule wrightii	Joel Creed	USFWS	1993	12	8	343.17	2912.94			18.125				3.46433			1.25828			3.46433	1.25828	1.63873
Halodule wrightii	Joel Creed	USFWS	1993	12	8	343.17	2265.62			14.5971				3.35519			1.16427			3.35519	1.16427	1.7611
Halodule wrightii	Joel Creed	USFWS	1993	12	8	343.17	1941.96			9.88781				3.28824			0.9951			3.28824	0.9951	1.94251
Halodule wrightii	Joel Creed	USFWS	1993	12	8	343.17	2751.11			5.90679				3.43951			0.771352			3.43951	0.771352	2.11064
Halodule wrightii	Joel Creed	USFWS	1994	3	8	68.94	5502.22			42.804				3.74054			1.63148			3.74054	1.63148	1.19999
Halodule wrightii	Joel Creed	USFWS	1994	3	8	68.94	3398.43			73.6488				3.53128			1.86717			3.53128	1.86717	1.03786
Halodule wrightii	Joel Creed	USFWS	1994	3	8	68.94	809.15			6.48938				2.90803			0.812203			2.90803	0.812203	2.23086
Halodule wrightii	Joel Creed	USFWS	1994	3	8	68.94	1132.81			13.9983				3.05416			1.14608			3.05416	1.14608	1.86861
Halodule wrightii	Joel Creed	USFWS	1994	6	3	155.35	2103.79			3.17187				3.323			0.501315			3.323	0.501315	2.40312
Halodule wrightii	Joel Creed	USFWS	1994	6	3	155.35	1780.13			3.96484				3.25045			0.598225			3.25045	0.598225	2.33241
Halodule wrightii	Joel Creed	USFWS	1994	6	3	155.35	970.98			2.3789				2.98721			0.376376			2.98721	0.376376	2.62288
Halodule wrightii	Joel Creed	USFWS	1994	6	3	155.35	1618.3			3.81919				3.20906			0.581971			3.20906	0.581971	2.36032
Halodule wrightii	Joel Creed	USFWS	1994	12	6	341.17	809.15			10.1953				2.90803			1.0084			2.90803	1.0084	2.04371
Halodule wrightii	Joel Creed	USFWS	1994	12	6	341.17	1780.13			10.2762				3.25045			1.01183			3.25045	1.01183	1.93787
Halodule wrightii	Joel Creed	USFWS	1994	12	6	341.17	1132.81			3.30133				3.05416			0.518689			3.05416	0.518689	2.46708
Halodule wrightii	Joel Creed	USFWS	1994	12	6	341.17	2265.62			15.9079				3.35519			1.20161			3.35519	1.20161	1.72547
Halodule wrightii	Joel Creed	USFWS	1995	3	16	76.94	485.49			2.81584				2.68618			0.449608			2.68618	0.449608	2.64319
Halodule wrightii	Joel Creed	USFWS	1995	3	16	76.94	323.66			1.82868				2.51009			0.262137			2.51009	0.262137	2.87476
Halodule wrightii	Joel Creed	USFWS	1995	3	16	76.94	1294.64			5.58314				3.11215			0.746878			3.11215	0.746878	2.23204
Halodule wrightii	Joel Creed	USFWS	1995	3	16	76.94	1132.81			2.91294				3.05416			0.464332			3.05416	0.464332	2.51893
Halodule wrightii	Joel Creed	USFWS	1995	6	15	167.35	323.66			1.7154				2.51009			0.234365			2.51009	0.234365	2.90126
Halodule wrightii	Joel Creed	USFWS	1995	6	15	167.35	323.66			0.873882				2.51009			-0.0585472			2.51009	-0.0585472	3.18066
Halodule wrightii	Joel Creed	USFWS	1995	6	15	167.35	485.49			2.78348				2.68618			0.444587			2.68618	0.444587	2.64798
Halodule wrightii	Joel Creed	USFWS	1995	6	15	167.35	485.49			6.16572				2.68618			0.789984			2.68618	0.789984	2.31851
Halodule wrightii	Joel Creed	USFWS	1995	9	7	250.76	1618.3			38.4508				3.20906			1.58491			3.20906	1.58491	1.40362
Halodule wrightii	Joel Creed	USFWS	1995	9	7	250.76	2265.62			33.2237				3.35519			1.52145			3.35519	1.52145	1.42038
Halodule wrightii	Joel Creed	USFWS	1995	9	7	250.76	1294.64			12.6713				3.11215			1.10282			3.11215	1.10282	1.8925
Halodule wrightii	Joel Creed	KR	1991	3	27	87.94	13431.9			57.5306				4.12814			1.7599			4.12814	1.7599	0.961404
Halodule wrightii	Joel Creed	KR	1991	3	27	87.94	13108.2			66.852				4.11754			1.82511			4.11754	1.82511	0.902367
Halodule wrightii	Joel Creed	KR	1991	3	27	87.94	15373.9			59.4887				4.18678			1.77443			4.18678	1.77443	0.929972
Halodule wrightii	Joel Creed	KR	1991	3	27	87.94	13108.2			84.0869				4.11754			1.92473			4.11754	1.92473	0.807346
Halodule wrightii	Joel Creed	KR	1991	5	15	136.88	11004.4			95.4797				4.04157			1.97991			4.04157	1.97991	0.777463
Halodule wrightii	Joel Creed	KR	1991	5	15	136.88	7767.84			84.8475				3.8903			1.92864			3.8903	1.92864	0.87168
Halodule wrightii	Joel Creed	KR	1991	5	15	136.88	11975.4			66.3503				4.07829			1.82184			4.07829	1.82184	0.917245
Halodule wrightii	Joel Creed	KR	1991	5	15	136.88	12784.6			137.038				4.10669			2.13684			4.10669	2.13684	0.608265
Halodule wrightii	Joel Creed	KR	1991	7	18	200.82	5178.56			129.286				3.71421			2.11155			3.71421	2.11155	0.749944
Halodule wrightii	Joel Creed	KR	1991	7	18	200.82	6149.54			110.255				3.78884			2.0424			3.78884	2.0424	0.793555
Halodule wrightii	Joel Creed	KR	1991	7	18	200.82	8576.99			147.751				3.93333			2.16953			3.93333	2.16953	0.629005
Halodule wrightii	Joel Creed	KR	1991	7	18	200.82	5664.05			125.871				3.75313			2.09993			3.75313	2.09993	0.749375
Halodule wrightii	Joel Creed	KR	1991	9	25	268.76	13270.1			65.525				4.12287			1.81641			4.12287	1.81641	0.909077
Halodule wrightii	Joel Creed	KR	1991	9	25	268.76	11328.1			115.11				4.05416			2.06111			4.05416	2.06111	0.696235
Halodule wrightii	Joel Creed	KR	1991	9	25	268.76	10519			106.193				4.02197			2.0261			4.02197	2.0261	0.739278
Halodule wrightii	Joel Creed	KR	1991	9	25	268.76	14079.2			123.687				4.14858			2.09232			4.14858	2.09232	0.638182
Halodule wrightii	Joel Creed	KR	1991	11	20	324.7	5016.73			32.8191				3.70042			1.51613			3.70042	1.51613	1.32205
Halodule wrightii	Joel Creed	KR	1991	11	20	324.7	10357.1			38.7259				4.01524			1.588			4.01524	1.588	1.15919
Halodule wrightii	Joel Creed	KR	1991	11	20	324.7	7444.18			22.7047				3.87182			1.35612			3.87182	1.35612	1.42335
Halodule wrightii	Joel Creed	KR	1991	11	20	324.7	6149.54			16.7332				3.78884			1.22358			3.78884	1.22358	1.57463
Halodule wrightii	Joel Creed	KR	1992	1	21	21	4854.9			17.4776				3.68618			1.24248			3.68618	1.24248	1.58734
Halodule wrightii	Joel Creed	KR	1992	1	21	21	6635.03			31.7996				3.82184			1.50242			3.82184	1.50242	1.29875
Halodule wrightii	Joel Creed	KR	1992	1	21	21	4045.75			20.5524				3.607			1.31286			3.607	1.31286	1.54392
Halodule wrightii	Joel Creed	KR	1992	1	21	21	5987.71			19.9536				3.77726			1.30002			3.77726	1.30002	1.50518
Halodule wrightii	Joel Creed	KR	1992	3	26	86.94	13593.7			39.0172				4.13334			1.59126			4.13334	1.59126	1.12071
Halodule wrightii	Joel Creed	KR	1992	3	26	86.94	16992.2			39.2276				4.23025			1.59359			4.23025	1.59359	1.08946
Halodule wrightii	Joel Creed	KR	1992	3	26	86.94	10357.1			30.6506				4.01524			1.48644			4.01524	1.48644	1.25607
Halodule wrightii	Joel Creed	KR	1992	3	26	86.94	15050.2			58.7443				4.17754			1.76897			4.17754	1.76897	0.937957
Halodule wrightii	Joel Creed	KR	1992	5	29	150.88	16344.8			111.663				4.21338			2.04791			4.21338	2.04791	0.661139
Halodule wrightii	Joel Creed	KR	1992	5	29	150.88	15535.7			114.689				4.19133			2.05952			4.19133	2.05952	0.656666
Halodule wrightii	Joel Creed	KR	1992	5	29	150.88	16183			129.61				4.20906			2.11264			4.20906	2.11264	0.600688
Halodule wrightii	Joel Creed	KR	1992	5	29	150.88	7444.18			41.477				3.87182			1.61781			3.87182	1.61781	1.17372
Halodule wrightii	Joel Creed	KR	1992	7	16	198.82	24436.3			230.511				4.38804			2.36269			4.38804	2.36269	0.308554
Halodule wrightii	Joel Creed	KR	1992	7	16	198.82	13431.9			103.992				4.12814			2.017			4.12814	2.017	0.716155
Halodule wrightii	Joel Creed	KR	1992	7	16	198.82	19419.6			177.091				4.28824			2.2482			4.28824	2.2482	0.447663
Halodule wrightii	Joel Creed	KR	1992	7	16	198.82	17963.1			163.222				4.25438			2.21278			4.25438	2.21278	0.491589
Halodule wrightii	Joel Creed	KR	1992	8	21	234.29	16183			239.039				4.20906			2.37847			4.20906	2.37847	0.347111
Halodule wrightii	Joel Creed	KR	1992	8	21	234.29	12299.1			86.5143				4.08987			1.93709			4.08987	1.93709	0.803844
Halodule wrightii	Joel Creed	KR	1992	8	21	234.29	9224.31			81.708				3.96493			1.91226			3.96493	1.91226	0.864945
Halodule wrightii	Joel Creed	KR	1992	8	21	234.29	14241			120.855				4.15354			2.08226			4.15354	2.08226	0.646291
Halodule wrightii	Joel Creed	KR	1992	10	14	288.23	12946.4			90.026				4.11215			1.95437			4.11215	1.95437	0.780688
Halodule wrightii	Joel Creed	KR	1992	10	14	288.23	14564.7			95.8195				4.1633			1.98145			4.1633	1.98145	0.739529
Halodule wrightii	Joel Creed	KR	1992	10	14	288.23	12137.2			117.553				4.08412			2.07023			4.08412	2.07023	0.678558
Halodule wrightii	Joel Creed	KR	1992	10	14	288.23	8576.99			55.9932				3.93333			1.74814			3.93333	1.74814	1.03097
Halodule wrightii	Joel Creed	KR	1992	12	7	342.17	13108.2			80.6237				4.11754			1.90646			4.11754	1.90646	0.824769
Halodule wrightii	Joel Creed	KR	1992	12	7	342.17	12784.6			54.1321				4.10669			1.73346			4.10669	1.73346	0.993053
Halodule wrightii	Joel Creed	KR	1992	12	7	342.17	12137.2			74.4903				4.08412			1.8721			4.08412	1.8721	0.867559
Halodule wrightii	Joel Creed	KR	1992	12	7	342.17	12622.7			83.3101				4.10115			1.9207			4.10115	1.9207	0.8161
Halodule wrightii	Joel Creed	KR	1993	2	16	46.47	4207.58			27.3816				3.62403			1.43746			3.62403	1.43746	1.41997
Halodule wrightii	Joel Creed	KR	1993	2	16	46.47	8091.5			48.1121				3.90803			1.68225			3.90803	1.68225	1.1014
Halodule wrightii	Joel Creed	KR	1993	2	16	46.47	7767.84			40.7326				3.8903			1.60994			3.8903	1.60994	1.17569
Halodule wrightii	Joel Creed	KR	1993	2	16	46.47	6958.69			28.2717				3.84253			1.45135			3.84253	1.45135	1.34127
Halodule wrightii	Joel Creed	KR	1993	5	20	141.88	6796.86			59.7153				3.83231			1.77609			3.83231	1.77609	1.03457
Halodule wrightii	Joel Creed	KR	1993	5	20	141.88	11328.1			105.076				4.05416			2.0215			4.05416	2.0215	0.734017
Halodule wrightii	Joel Creed	KR	1993	5	20	141.88	9386.14			115.223				3.97249			2.06154			3.97249	2.06154	0.72029
Halodule wrightii	Joel Creed	KR	1993	5	20	141.88	8091.5			55.7504				3.90803			1.74625			3.90803	1.74625	1.04035
Halodule wrightii	Joel Creed	KR	1993	8	30	243.29	13108.2			157.202				4.11754			2.19646			4.11754	2.19646	0.548143
Halodule wrightii	Joel Creed	KR	1993	8	30	243.29	7929.67			96.0299				3.89926			1.98241			3.89926	1.98241	0.817709
Halodule wrightii	Joel Creed	KR	1993	8	30	243.29	11813.6			135.678				4.07238			2.13251			4.07238	2.13251	0.622669
Halodule wrightii	Joel Creed	KR	1993	8	30	243.29	8576.99			62.4016				3.93333			1.7952			3.93333	1.7952	0.986082
Halodule wrightii	Joel Creed	KR	1993	12	8	343.17	6796.86			39.972				3.83231			1.60176			3.83231	1.60176	1.20086
Halodule wrightii	Joel Creed	KR	1993	12	8	343.17	6311.37			30.505				3.80012			1.48437			3.80012	1.48437	1.32248
Halodule wrightii	Joel Creed	KR	1993	12	8	343.17	8253.33			57.2231				3.91663			1.75757			3.91663	1.75757	1.02698
Halodule wrightii	Joel Creed	KR	1993	12	8	343.17	9871.63			50.0702				3.99439			1.69958			3.99439	1.69958	1.059
Halodule wrightii	Joel Creed	KR	1994	3	8	68.94	6149.54			30.9257				3.78884			1.49032			3.78884	1.49032	1.32018
Halodule wrightii	Joel Creed	KR	1994	3	8	68.94	7444.18			31.1361				3.87182			1.49326			3.87182	1.49326	1.29252
Halodule wrightii	Joel Creed	KR	1994	3	8	68.94	4854.9			31.1199				3.68618			1.49304			3.68618	1.49304	1.34834
Halodule wrightii	Joel Creed	KR	1994	3	8	68.94	7929.67			43.6294				3.89926			1.63978			3.89926	1.63978	1.14454
Halodule wrightii	Joel Creed	KR	1994	6	3	155.35	8253.33			45.4257				3.91663			1.6573			3.91663	1.6573	1.12262
Halodule wrightii	Joel Creed	KR	1994	6	3	155.35	14402.9			63.049				4.15845			1.79968			4.15845	1.79968	0.914379
Halodule wrightii	Joel Creed	KR	1994	6	3	155.35	6958.69			44.8431				3.84253			1.6517			3.84253	1.6517	1.15017
Halodule wrightii	Joel Creed	KR	1994	6	3	155.35	2427.45			18.1411				3.38515			1.25866			3.38515	1.25866	1.66207
Halodule wrightii	Joel Creed	KR	1994	9	12	255.76	4693.07			72.6131				3.67146			1.86102			3.67146	1.86102	1.00174
Halodule wrightii	Joel Creed	KR	1994	9	12	255.76	9224.31			187.334				3.96493			2.27262			3.96493	2.27262	0.521204
Halodule wrightii	Joel Creed	KR	1994	9	12	255.76	9386.14			160.924				3.97249			2.20662			3.97249	2.20662	0.581897
Halodule wrightii	Joel Creed	KR	1994	9	12	255.76	5664.05			150.097				3.75313			2.17637			3.75313	2.17637	0.676454
Halodule wrightii	Joel Creed	KR	1994	12	6	341.17	3883.92			33.1104				3.58927			1.51996			3.58927	1.51996	1.35168
Halodule wrightii	Joel Creed	KR	1994	12	6	341.17	3560.26			25.4882				3.55148			1.40634			3.55148	1.40634	1.47139
Halodule wrightii	Joel Creed	KR	1994	12	6	341.17	4854.9			53.1288				3.68618			1.72533			3.68618	1.72533	1.12676
Halodule wrightii	Joel Creed	KR	1994	12	6	341.17	4854.9			38.6288				3.68618			1.58691			3.68618	1.58691	1.25879
Halodule wrightii	Joel Creed	KR	1995	3	16	76.94	7929.67			48.7917				3.89926			1.68835			3.89926	1.68835	1.09821
Halodule wrightii	Joel Creed	KR	1995	3	16	76.94	7767.84			59.1489				3.8903			1.77195			3.8903	1.77195	1.02115
Halodule wrightii	Joel Creed	KR	1995	3	16	76.94	12460.9			88.6828				4.09555			1.94784			4.09555	1.94784	0.791888
Halodule wrightii	Joel Creed	KR	1995	3	16	76.94	5825.88			44.4385				3.76536			1.64776			3.76536	1.64776	1.17703
Halodule wrightii	Joel Creed	KR	1995	6	15	167.35	6635.03			84.1031				3.82184			1.92481			3.82184	1.92481	0.895836
Halodule wrightii	Joel Creed	KR	1995	6	15	167.35	8091.5			93.1332				3.90803			1.9691			3.90803	1.9691	0.82777
Halodule wrightii	Joel Creed	KR	1995	6	15	167.35	6635.03			60.6377				3.82184			1.78274			3.82184	1.78274	1.03136
Halodule wrightii	Joel Creed	KR	1995	6	15	167.35	7282.35			70.1857				3.86227			1.84625			3.86227	1.84625	0.958668
Halodule wrightii	Joel Creed	KR	1995	9	7	250.76	6149.54			86.3687				3.78884			1.93636			3.78884	1.93636	0.894708
Halodule wrightii	Joel Creed	KR	1995	9	7	250.76	4854.9			80.3648				3.68618			1.90507			3.68618	1.90507	0.955306
Halodule wrightii	Joel Creed	KR	1995	9	7	250.76	10033.5			133.785				4.00145			2.12641			4.00145	2.12641	0.649737
Halodule wrightii	Joel Creed	KR	1995	9	7	250.76	6635.03			89.7671				3.82184			1.95312			3.82184	1.95312	0.868835
Halodule wrightii	Joel Creed	KR	1995	12	7	342.17	2589.28			27.8348				3.41318			1.44459			3.41318	1.44459	1.47633
Halodule wrightii	Joel Creed	KR	1995	12	7	342.17	3560.26			29.1294				3.55148			1.46433			3.55148	1.46433	1.41607
Halodule wrightii	Joel Creed	KR	1995	12	7	342.17	6149.54			46.7689				3.78884			1.66996			3.78884	1.66996	1.14883
Halodule wrightii	Joel Creed	KR	1995	12	7	342.17	4369.41			51.4619				3.64042			1.71149			3.64042	1.71149	1.15367
Halodule wrightii	Joel Creed	Laguna Madre (LM151)	1989	3	23	83.94	10033.5			33.8063				4.00145			1.529			4.00145	1.529	1.21961
Halodule wrightii	Joel Creed	Laguna Madre (LM151)	1989	3	23	83.94	8253.33			27.2198				3.91663			1.43489			3.91663	1.43489	1.33479
Halodule wrightii	Joel Creed	Laguna Madre (LM151)	1989	3	23	83.94	6149.54			11.7327				3.78884			1.0694			3.78884	1.0694	1.7217
Halodule wrightii	Joel Creed	Laguna Madre (LM151)	1989	3	23	83.94	6473.2			19.0636				3.81112			1.2802			3.81112	1.2802	1.51394
Halodule wrightii	Joel Creed	Laguna Madre (LM151)	1989	7	12	194.82	7444.18			85.9803				3.87182			1.9344			3.87182	1.9344	0.871722
Halodule wrightii	Joel Creed	Laguna Madre (LM151)	1989	7	12	194.82	7120.52			69.7164				3.85251			1.84333			3.85251	1.84333	0.964371
Halodule wrightii	Joel Creed	Laguna Madre (LM151)	1989	7	12	194.82	9709.8			116.421				3.98721			2.06603			3.98721	2.06603	0.711597
Halodule wrightii	Joel Creed	Laguna Madre (LM151)	1989	7	12	194.82	8415.16			113.2				3.92506			2.05385			3.92506	2.05385	0.741832
Halodule wrightii	Joel Creed	Laguna Madre (LM151)	1989	9	12	255.76	6635.03			68.5188				3.82184			1.83581			3.82184	1.83581	0.980735
Halodule wrightii	Joel Creed	Laguna Madre (LM151)	1989	9	12	255.76	7767.84			80.1868				3.8903			1.9041			3.8903	1.9041	0.895085
Halodule wrightii	Joel Creed	Laguna Madre (LM151)	1989	9	12	255.76	4369.41			27.1389				3.64042			1.43359			3.64042	1.43359	1.41875
Halodule wrightii	Joel Creed	Laguna Madre (LM151)	1989	9	12	255.76	6149.54			26.6696				3.78884			1.42602			3.78884	1.42602	1.38152
Halodule wrightii	Joel Creed	Laguna Madre (LM151)	1999	11	8	312.7	7929.67			90.1231				3.89926			1.95484			3.89926	1.95484	0.844008
Halodule wrightii	Joel Creed	Laguna Madre (LM151)	1999	11	8	312.7	8091.5			67.5317				3.90803			1.82951			3.90803	1.82951	0.960932
Halodule wrightii	Joel Creed	Laguna Madre (LM151)	1999	11	8	312.7	6473.2			55.3459				3.81112			1.74309			3.81112	1.74309	1.0724
Halodule wrightii	Joel Creed	Laguna Madre (LM151)	1999	11	8	312.7	9386.14			70.2666				3.97249			1.84675			3.97249	1.84675	0.925178
Halodule wrightii	Joel Creed	Laguna Madre (LM151)	1990	1	9	9	4369.41			46.7041				3.64042			1.66936			3.64042	1.66936	1.19386
Halodule wrightii	Joel Creed	Laguna Madre (LM151)	1990	1	9	9	6958.69			44.1149				3.84253			1.64458			3.84253	1.64458	1.15695
Halodule wrightii	Joel Creed	Laguna Madre (LM151)	1990	1	9	9	8253.33			60.8804				3.91663			1.78448			3.91663	1.78448	1.00131
Halodule wrightii	Joel Creed	Laguna Madre (LM151)	1990	1	9	9	7120.52			67.4346				3.85251			1.82888			3.85251	1.82888	0.978157
Halodule wrightii	Joel Creed	Laguna Madre (LM151)	1990	2	25	55.47	5178.56			40.8783				3.71421			1.61149			3.71421	1.61149	1.22695
Halodule wrightii	Joel Creed	Laguna Madre (LM151)	1990	2	25	55.47	5825.88			46.9792				3.76536			1.67191			3.76536	1.67191	1.154
Halodule wrightii	Joel Creed	Laguna Madre (LM151)	1990	2	25	55.47	3560.26			30.8448				3.55148			1.48918			3.55148	1.48918	1.39236
Halodule wrightii	Joel Creed	Laguna Madre (LM151)	1990	2	25	55.47	5664.05			42.5451				3.75313			1.62885			3.75313	1.62885	1.19874
Halodule wrightii	Joel Creed	Laguna Madre (LM151)	1990	5	8	129.88	10195.3			147.087				4.0084			2.16758			4.0084	2.16758	0.608385
Halodule wrightii	Joel Creed	Laguna Madre (LM151)	1990	5	8	129.88	4207.58			60.2655				3.62403			1.78007			3.62403	1.78007	1.09316
Halodule wrightii	Joel Creed	Laguna Madre (LM151)	1990	5	8	129.88	6473.2			127.166				3.81112			2.10437			3.81112	2.10437	0.727766
Halodule wrightii	Joel Creed	Laguna Madre (LM151)	1990	5	8	129.88	9224.31			125.386				3.96493			2.09825			3.96493	2.09825	0.687535
Halodule wrightii	Joel Creed	Laguna Madre (LM151)	1990	7	5	187.82	7120.52			154.337				3.85251			2.18847			3.85251	2.18847	0.635145
Halodule wrightii	Joel Creed	Laguna Madre (LM151)	1990	7	5	187.82	4369.41			127.91				3.64042			2.10691			3.64042	2.10691	0.776476
Halodule wrightii	Joel Creed	Laguna Madre (LM151)	1990	7	5	187.82	6311.37			266.744				3.80012			2.4261			3.80012	2.4261	0.424167
Halodule wrightii	Joel Creed	Laguna Madre (LM151)	1990	7	5	187.82	2912.94			119.981				3.46433			2.07911			3.46433	2.07911	0.855733
Halodule wrightii	Joel Creed	Laguna Madre (LM151)	1990	9	6	249.76	11166.3			172.058				4.04791			2.23567			4.04791	2.23567	0.531592
Halodule wrightii	Joel Creed	Laguna Madre (LM151)	1990	9	6	249.76	12137.2			193.662				4.08412			2.28704			4.08412	2.28704	0.471744
Halodule wrightii	Joel Creed	Laguna Madre (LM151)	1990	9	6	249.76	9062.48			231.352				3.95725			2.36427			3.95725	2.36427	0.436076
Halodule wrightii	Joel Creed	Laguna Madre (LM151)	1990	9	6	249.76	10033.5			237.502				4.00145			2.37567			4.00145	2.37567	0.411968
Halodule wrightii	Joel Creed	Laguna Madre (LM151)	1990	11	15	319.7	2589.28			48.7108				3.41318			1.68763			3.41318	1.68763	1.24449
Halodule wrightii	Joel Creed	Laguna Madre (LM151)	1990	11	15	319.7	4531.24			60.8481				3.65622			1.78425			3.65622	1.78425	1.07953
Halodule wrightii	Joel Creed	Laguna Madre (LM151)	1990	11	15	319.7	5502.22			61.0261				3.74054			1.78552			3.74054	1.78552	1.05306
Halodule wrightii	Joel Creed	Laguna Madre (LM151)	1990	11	15	319.7	3398.43			40.506				3.53128			1.60752			3.53128	1.60752	1.28553
Halodule wrightii	Joel Creed	Laguna Madre (LM151)	1991	1	25	25	4693.07			38.0462				3.67146			1.58031			3.67146	1.58031	1.2695
Halodule wrightii	Joel Creed	Laguna Madre (LM151)	1991	1	25	25	3560.26			62.5311				3.55148			1.7961			3.55148	1.7961	1.0996
Halodule wrightii	Joel Creed	Laguna Madre (LM151)	1991	1	25	25	5340.39			31.1361				3.72757			1.49326			3.72757	1.49326	1.33573
Halodule wrightii	Joel Creed	Laguna Madre (LM151)	1991	1	25	25	4693.07			57.3202				3.67146			1.75831			3.67146	1.75831	1.09971
Halodule wrightii	Joel Creed	Laguna Madre (LM151)	1991	3	27	87.94	10195.3			118.136				4.0084			2.07238			4.0084	2.07238	0.69919
Halodule wrightii	Joel Creed	Laguna Madre (LM151)	1991	3	27	87.94	7767.84			125.548				3.8903			2.09881			3.8903	2.09881	0.709355
Halodule wrightii	Joel Creed	Laguna Madre (LM151)	1991	3	27	87.94	9547.97			139.692				3.97991			2.14517			3.97991	2.14517	0.63829
Halodule wrightii	Joel Creed	Laguna Madre (LM151)	1991	3	27	87.94	8738.82			138.526				3.94145			2.14153			3.94145	2.14153	0.653279
Halodule wrightii	Joel Creed	Laguna Madre (LM151)	1991	5	15	136.88	8415.16			169.922				3.92506			2.23025			3.92506	2.23025	0.573563
Halodule wrightii	Joel Creed	Laguna Madre (LM151)	1991	5	15	136.88	8415.16			218.471				3.92506			2.33939			3.92506	2.33939	0.46945
Halodule wrightii	Joel Creed	Laguna Madre (LM151)	1991	5	15	136.88	5825.88			186.105				3.76536			2.26976			3.76536	2.26976	0.58371
Halodule wrightii	Joel Creed	Laguna Madre (LM151)	1991	5	15	136.88	6796.86			265.401				3.83231			2.4239			3.83231	2.4239	0.416618
Halodule wrightii	Joel Creed	Laguna Madre (LM151)	1991	7	18	200.82	3398.43			105.788				3.53128			2.02444			3.53128	2.02444	0.887834
Halodule wrightii	Joel Creed	Laguna Madre (LM151)	1991	7	18	200.82	3883.92			115.401				3.58927			2.06221			3.58927	2.06221	0.834433
Halodule wrightii	Joel Creed	Laguna Madre (LM151)	1991	7	18	200.82	2427.45			45.4095				3.38515			1.65715			3.38515	1.65715	1.28196
Halodule wrightii	Joel Creed	Laguna Madre (LM151)	1991	7	18	200.82	3074.77			45.7332				3.48781			1.66023			3.48781	1.66023	1.24827
Halodule wrightii	Joel Creed	Laguna Madre (LM151)	1991	9	25	268.76	4369.41			143.818				3.64042			2.15781			3.64042	2.15781	0.727914
Halodule wrightii	Joel Creed	Laguna Madre (LM151)	1991	9	25	268.76	11813.6			280.807				4.07238			2.44841			4.07238	2.44841	0.321334
Halodule wrightii	Joel Creed	Laguna Madre (LM151)	1991	9	25	268.76	7282.35			158.723				3.86227			2.20064			3.86227	2.20064	0.620614
Halodule wrightii	Joel Creed	Laguna Madre (LM151)	1991	9	25	268.76	13917.4			334.114				4.14356			2.52389			4.14356	2.52389	0.228009
Halodule wrightii	Joel Creed	Laguna Madre (LM151)	1991	11	27	331.7	6311.37			102.859				3.80012			2.01224			3.80012	2.01224	0.818941
Halodule wrightii	Joel Creed	Laguna Madre (LM151)	1991	11	27	331.7	3883.92			52.2873				3.58927			1.7184			3.58927	1.7184	1.1624
Halodule wrightii	Joel Creed	Laguna Madre (LM151)	1991	11	27	331.7	2751.11			33.3855				3.43951			1.52356			3.43951	1.52356	1.39311
Halodule wrightii	Joel Creed	Laguna Madre (LM151)	1991	11	27	331.7	3883.92			37.2856				3.58927			1.57154			3.58927	1.57154	1.30248
Halodule wrightii	Joel Creed	Laguna Madre (LM151)	1992	1	21	21	5987.71			50.9765				3.77726			1.70737			3.77726	1.70737	1.11661
Halodule wrightii	Joel Creed	Laguna Madre (LM151)	1992	1	21	21	8576.99			98.425				3.93333			1.99311			3.93333	1.99311	0.797296
Halodule wrightii	Joel Creed	Laguna Madre (LM151)	1992	1	21	21	5664.05			71.189				3.75313			1.85241			3.75313	1.85241	0.985479
Halodule wrightii	Joel Creed	Laguna Madre (LM151)	1992	1	21	21	5016.73			53.0155				3.70042			1.7244			3.70042	1.7244	1.12337
Halodule wrightii	Joel Creed	Laguna Madre (LM151)	1992	3	26	86.94	10842.6			96.3374				4.03513			1.98379			4.03513	1.98379	0.775686
Halodule wrightii	Joel Creed	Laguna Madre (LM151)	1992	3	26	86.94	7606.01			99.2665				3.88116			1.9968			3.88116	1.9968	0.809397
Halodule wrightii	Joel Creed	Laguna Madre (LM151)	1992	3	26	86.94	7282.35			96.4345				3.86227			1.98423			3.86227	1.98423	0.827045
Halodule wrightii	Joel Creed	Laguna Madre (LM151)	1992	3	26	86.94	7767.84			98.7163				3.8903			1.99439			3.8903	1.99439	0.808961
Halodule wrightii	Joel Creed	Laguna Madre (LM151)	1992	5	29	150.88	14241			194.94				4.15354			2.2899			4.15354	2.2899	0.448224
Halodule wrightii	Joel Creed	Laguna Madre (LM151)	1992	5	29	150.88	8738.82			170.634				3.94145			2.23206			3.94145	2.23206	0.566921
Halodule wrightii	Joel Creed	Laguna Madre (LM151)	1992	5	29	150.88	6473.2			66.6092				3.81112			1.82353			3.81112	1.82353	0.995656
Halodule wrightii	Joel Creed	Laguna Madre (LM151)	1992	5	29	150.88	5987.71			62.2398				3.77726			1.79407			3.77726	1.79407	1.03391
Halodule wrightii	Joel Creed	Laguna Madre (LM151)	1992	7	16	198.82	10842.6			99.7844				4.03513			1.99906			4.03513	1.99906	0.761122
Halodule wrightii	Joel Creed	Laguna Madre (LM151)	1992	7	16	198.82	13108.2			131.568				4.11754			2.11915			4.11754	2.11915	0.621887
Halodule wrightii	Joel Creed	Laguna Madre (LM151)	1992	7	16	198.82	8091.5			117.003				3.90803			2.0682			3.90803	2.0682	0.733245
Halodule wrightii	Joel Creed	Laguna Madre (LM151)	1992	7	16	198.82	10033.5			133.332				4.00145			2.12493			4.00145	2.12493	0.651143
Halodule wrightii	Joel Creed	Laguna Madre (LM151)	1992	8	21	234.29	6958.69			77.3062				3.84253			1.88821			3.84253	1.88821	0.92455
Halodule wrightii	Joel Creed	Laguna Madre (LM151)	1992	8	21	234.29	11651.8			176.961				4.06639			2.24788			4.06639	2.24788	0.514415
Halodule wrightii	Joel Creed	Laguna Madre (LM151)	1992	8	21	234.29	9062.48			103.571				3.95725			2.01524			3.95725	2.01524	0.76902
Halodule wrightii	Joel Creed	Laguna Madre (LM151)	1992	8	21	234.29	5825.88			61.9				3.76536			1.79169			3.76536	1.79169	1.03974
Halodule wrightii	Joel Creed	Laguna Madre (LM151)	1992	10	14	288.23	2912.94			38.1271				3.46433			1.58123			3.46433	1.58123	1.33066
Halodule wrightii	Joel Creed	Laguna Madre (LM151)	1992	10	14	288.23	5016.73			48.549				3.70042			1.68618			3.70042	1.68618	1.15984
Halodule wrightii	Joel Creed	Laguna Madre (LM151)	1992	10	14	288.23	7444.18			103.879				3.87182			2.01653			3.87182	2.01653	0.793381
Halodule wrightii	Joel Creed	Laguna Madre (LM151)	1992	10	14	288.23	7767.84			89.7833				3.8903			1.9532			3.8903	1.9532	0.848256
Halodule wrightii	Joel Creed	Laguna Madre (LM151)	1992	12	7	342.17	11004.4			87.7119				4.04157			1.94306			4.04157	1.94306	0.812617
Halodule wrightii	Joel Creed	Laguna Madre (LM151)	1992	12	7	342.17	6311.37			55.1678				3.80012			1.74169			3.80012	1.74169	1.07702
Halodule wrightii	Joel Creed	Laguna Madre (LM151)	1992	12	7	342.17	7282.35			85.8994				3.86227			1.93399			3.86227	1.93399	0.874971
Halodule wrightii	Joel Creed	Laguna Madre (LM151)	1992	12	7	342.17	6635.03			46.8498				3.82184			1.67071			3.82184	1.67071	1.13823
Halodule wrightii	Joel Creed	Laguna Madre (LM151)	1993	2	16	46.47	4854.9			74.7169				3.68618			1.87342			3.68618	1.87342	0.985494
Halodule wrightii	Joel Creed	Laguna Madre (LM151)	1993	2	16	46.47	8091.5			57.9513				3.90803			1.76306			3.90803	1.76306	1.02431
Halodule wrightii	Joel Creed	Laguna Madre (LM151)	1993	2	16	46.47	7444.18			62.2722				3.87182			1.79429			3.87182	1.79429	1.00537
Halodule wrightii	Joel Creed	Laguna Madre (LM151)	1993	2	16	46.47	3560.26			38.3699				3.55148			1.58399			3.55148	1.58399	1.30192
Halodule wrightii	Joel Creed	Laguna Madre (LM151)	1993	5	20	141.88	5987.71			62.9842				3.77726			1.79923			3.77726	1.79923	1.02898
Halodule wrightii	Joel Creed	Laguna Madre (LM151)	1993	5	20	141.88	7606.01			116.081				3.88116			2.06476			3.88116	2.06476	0.744573
Halodule wrightii	Joel Creed	Laguna Madre (LM151)	1993	5	20	141.88	4854.9			62.4502				3.68618			1.79553			3.68618	1.79553	1.05979
Halodule wrightii	Joel Creed	Laguna Madre (LM151)	1993	5	20	141.88	6635.03			82.0316				3.82184			1.91398			3.82184	1.91398	0.906167
Halodule wrightii	Joel Creed	Laguna Madre (LM151)	1993	8	30	243.29	4369.41			91.8385				3.64042			1.96302			3.64042	1.96302	0.913724
Halodule wrightii	Joel Creed	Laguna Madre (LM151)	1993	8	30	243.29	4531.24			76.5456				3.65622			1.88392			3.65622	1.88392	0.984451
Halodule wrightii	Joel Creed	Laguna Madre (LM151)	1993	8	30	243.29	7282.35			117.278				3.86227			2.06922			3.86227	2.06922	0.745978
Halodule wrightii	Joel Creed	Laguna Madre (LM151)	1993	8	30	243.29	5825.88			90.641				3.76536			1.95732			3.76536	1.95732	0.881739
Halodule wrightii	Joel Creed	Laguna Madre (LM151)	1993	12	8	343.17	2103.79			31.7996				3.323			1.50242			3.323	1.50242	1.44817
Halodule wrightii	Joel Creed	Laguna Madre (LM151)	1993	12	8	343.17	5178.56			48.1606				3.71421			1.68269			3.71421	1.68269	1.15903
Halodule wrightii	Joel Creed	Laguna Madre (LM151)	1993	12	8	343.17	5825.88			44.0987				3.76536			1.64443			3.76536	1.64443	1.18021
Halodule wrightii	Joel Creed	Laguna Madre (LM151)	1993	12	8	343.17	1456.47			24.2745				3.1633			1.38515			3.1633	1.38515	1.60787
Halodule wrightii	Joel Creed	Laguna Madre (LM151)	1994	3	8	68.94	4531.24			33.7254				3.65622			1.52796			3.65622	1.52796	1.324
Halodule wrightii	Joel Creed	Laguna Madre (LM151)	1994	3	8	68.94	2912.94			33.3693				3.46433			1.52335			3.46433	1.52335	1.38588
Halodule wrightii	Joel Creed	Laguna Madre (LM151)	1994	3	8	68.94	5340.39			48.2739				3.72757			1.68371			3.72757	1.68371	1.15406
Halodule wrightii	Joel Creed	Laguna Madre (LM151)	1994	3	8	68.94	4854.9			31.3465				3.68618			1.49619			3.68618	1.49619	1.34533
Halodule wrightii	Joel Creed	Laguna Madre (LM151)	1994	6	3	155.35	647.32			2.63783				2.81112			0.421247			2.81112	0.421247	2.63282
Halodule wrightii	Joel Creed	Laguna Madre (LM151)	1994	6	3	155.35	2427.45			15.0502				3.38515			1.17754			3.38515	1.17754	1.73946
Halodule wrightii	Joel Creed	Laguna Madre (LM151)	1994	6	3	155.35	2103.79			11.5708				3.323			1.06337			3.323	1.06337	1.86698
Halodule wrightii	Joel Creed	Laguna Madre (LM151)	1994	6	3	155.35	3883.92			14.5				3.58927			1.16137			3.58927	1.16137	1.69375
Halodule wrightii	Joel Creed	Laguna Madre (LM151)	1994	9	12	255.76	3074.77			97.0009				3.48781			1.98678			3.48781	1.98678	0.936779
Halodule wrightii	Joel Creed	Laguna Madre (LM151)	1994	9	12	255.76	4531.24			92.6639				3.65622			1.96691			3.65622	1.96691	0.905287
Halodule wrightii	Joel Creed	Laguna Madre (LM151)	1994	9	12	255.76	3074.77			70.9301				3.48781			1.85083			3.48781	1.85083	1.06646
Halodule wrightii	Joel Creed	Laguna Madre (LM151)	1994	9	12	255.76	2589.28			52.4329				3.41318			1.7196			3.41318	1.7196	1.21399
Halodule wrightii	Joel Creed	Laguna Madre (LM151)	1994	12	6	341.17	3236.6			50.0864				3.51009			1.69972			3.51009	1.69972	1.20393
Halodule wrightii	Joel Creed	Laguna Madre (LM151)	1994	12	6	341.17	5340.39			28.6925				3.72757			1.45777			3.72757	1.45777	1.36959
Halodule wrightii	Joel Creed	Laguna Madre (LM151)	1994	12	6	341.17	1294.64			20.0993				3.11215			1.30318			3.11215	1.30318	1.70138
Halodule wrightii	Joel Creed	Laguna Madre (LM151)	1994	12	6	341.17	323.66			2.49218				2.51009			0.39658			2.51009	0.39658	2.74652
Halodule wrightii	Joel Creed	Laguna Madre (LM151)	1995	3	16	76.94	2103.79			15.4548				3.323			1.18906			3.323	1.18906	1.74708
Halodule wrightii	Joel Creed	Laguna Madre (LM151)	1995	3	16	76.94	3236.6			29.6958				3.51009			1.4727			3.51009	1.4727	1.42049
Halodule wrightii	Joel Creed	Laguna Madre (LM151)	1995	3	16	76.94	2103.79			14.7913				3.323			1.17001			3.323	1.17001	1.76526
Halodule wrightii	Joel Creed	Laguna Madre (LM151)	1995	3	16	76.94	1456.47			9.46706				3.1633			0.976215			3.1633	0.976215	1.99795
Halodule wrightii	Joel Creed	Laguna Madre (LM151)	1995	6	15	167.35	1780.13			13.0273				3.25045			1.11485			3.25045	1.11485	1.8396
Halodule wrightii	Joel Creed	Laguna Madre (LM151)	1995	6	15	167.35	1294.64			43.1277				3.11215			1.63476			3.11215	1.63476	1.38509
Halodule wrightii	Joel Creed	Laguna Madre (LM151)	1995	6	15	167.35	1780.13			34.5669				3.25045			1.53866			3.25045	1.53866	1.43533
Halodule wrightii	Joel Creed	Laguna Madre (LM151)	1995	6	15	167.35	2265.62			78.3581				3.35519			1.89408			3.35519	1.89408	1.06492
Halodule wrightii	Joel Creed	Laguna Madre (LM151)	1995	9	7	250.76	6311.37			138.154				3.80012			2.14036			3.80012	2.14036	0.696726
Halodule wrightii	Joel Creed	Laguna Madre (LM151)	1995	9	7	250.76	2751.11			36.5088				3.43951			1.5624			3.43951	1.5624	1.35606
Halodule wrightii	Joel Creed	Laguna Madre (LM151)	1995	9	7	250.76	5502.22			75.8497				3.74054			1.87995			3.74054	1.87995	0.962978
Halodule wrightii	Joel Creed	Laguna Madre (LM151)	1995	9	7	250.76	3560.26			55.2002				3.55148			1.74194			3.55148	1.74194	1.15126
Halodule wrightii	Joel Creed	Laguna Madre (LM151)	1995	12	7	342.17	6311.37			29.1294				3.80012			1.46433			3.80012	1.46433	1.34159
Halodule wrightii	Joel Creed	Laguna Madre (LM151)	1995	12	7	342.17	5502.22			43.5323				3.74054			1.63881			3.74054	1.63881	1.193
Halodule wrightii	Joel Creed	Laguna Madre (LM151)	1995	12	7	342.17	4045.75			26.5401				3.607			1.4239			3.607	1.4239	1.438
Halodule wrightii	Joel Creed	Laguna Madre (LM151)	1995	12	7	342.17	3074.77			21.6852				3.48781			1.33616			3.48781	1.33616	1.5574
Halodule wrightii	Joel Creed	Abrolhos	1995	8	15	228.29	1019.39			3.16548				3.00834			0.500439			3.00834	0.500439	2.49821
Halodule wrightii	Joel Creed	Abrolhos	1995	8	15	228.29	629.919			1.30389				2.79929			0.115241			2.79929	0.115241	2.92827
Halodule wrightii	Joel Creed	Abrolhos	1995	8	15	228.29	522.853			1.05815				2.71838			0.0245491			2.71838	0.0245491	3.03901
Halodule wrightii	Joel Creed	Abrolhos	1995	8	15	228.29	542.196			1.21164				2.73416			0.0833741			2.73416	0.0833741	2.97817
Halodule wrightii	Joel Creed	Abrolhos	1995	8	15	228.29	1523.64			3.55844				3.18288			0.55126			3.18288	0.55126	2.39745
Halodule wrightii	Joel Creed	Abrolhos	1995	8	15	228.29	2025.03			4.49115				3.30643			0.652358			3.30643	0.652358	2.26401
Halodule wrightii	Joel Creed	Abrolhos	1995	8	15	228.29	1905.27			4.4371				3.27996			0.647099			3.27996	0.647099	2.27695
Halodule wrightii	Joel Creed	Abrolhos	1995	8	15	228.29	2045.99			4.43682				3.3109			0.647072			3.3109	0.647072	2.26771
Halodule wrightii	Joel Creed	Abrolhos	1995	8	15	228.29	2091.13			3.53329				3.32038			0.548179			3.32038	0.548179	2.35921
Halodule wrightii	Joel Creed	Abrolhos	1995	8	15	228.29	2024.48			4.53428				3.30631			0.656509			3.30631	0.656509	2.26008
Halodule wrightii	Joel Creed	Abrolhos	1995	8	15	228.29	232			0.576				2.36549			-0.239578			2.36549	-0.239578	3.39666
Halodule wrightii	Joel Creed	Abrolhos	1995	8	15	228.29	412.332			0.720448				2.61525			-0.142397			2.61525	-0.142397	3.22915
Halodule wrightii	Joel Creed	Abrolhos	1995	8	15	228.29	561.1			1.20456				2.74904			0.0808294			2.74904	0.0808294	2.97614
Halodule wrightii	Joel Creed	Abrolhos	1995	8	15	228.29	1117.87			2.22792				3.04839			0.347899			3.04839	0.347899	2.63172
Halodule wrightii	Joel Creed	Abrolhos	1995	8	15	228.29	1040.73			2.69978				3.01734			0.431328			3.01734	0.431328	2.56144
Halodule wrightii	Joel Creed	Abrolhos	1995	8	15	228.29	1569.87			3.19662				3.19586			0.504691			3.19586	0.504691	2.43799
Halodule wrightii	Joel Creed	Abrolhos	1995	8	15	228.29	2877.76			5.55781				3.45905			0.744904			3.45905	0.744904	2.13001
Halodule wrightii	Joel Creed	Abrolhos	1995	8	15	228.29	392			0.812				2.59329			-0.090444			2.59329	-0.090444	3.18617
Halodule wrightii	Joel Creed	Abrolhos	1995	8	15	228.29	1293.57			3.03886				3.11179			0.482711			3.11179	0.482711	2.48413
Halodule wrightii	Joel Creed	Abrolhos	1995	8	15	228.29	1331.95			3.03958				3.12449			0.482813			3.12449	0.482813	2.48023
Halodule wrightii	Joel Creed	Abrolhos	1995	8	15	228.29	1463.93			2.5793				3.16552			0.411502			3.16552	0.411502	2.53597
Halodule wrightii	Joel Creed	Abrolhos	1995	8	15	228.29	1701.4			4.75167				3.23081			0.676846			3.23081	0.676846	2.2633
Halodule wrightii	Joel Creed	Abrolhos	1995	8	15	228.29	1481.97			2.82985				3.17084			0.451764			3.17084	0.451764	2.49597
Halodule wrightii	Joel Creed	Abrolhos	1995	8	15	228.29	376			0.732				2.57519			-0.135489			2.57519	-0.135489	3.23456
Halodule wrightii	Joel Creed	Abrolhos	1995	8	15	228.29	436			1.304				2.63949			0.115278			2.63949	0.115278	2.9761
Halodule wrightii	Joel Creed	Abrolhos	1995	8	15	228.29	272			1.056				2.43457			0.0236639			2.43457	0.0236639	3.12486
Halodule wrightii	Joel Creed	Abrolhos	1995	8	15	228.29	987.957			2.1158				2.99474			0.325475			2.99474	0.325475	2.66918
Halodule wrightii	Joel Creed	Abrolhos	1995	8	15	228.29	1270.13			2.48877				3.10385			0.395985			3.10385	0.395985	2.56924
Halodule wrightii	Joel Creed	Abrolhos	1995	8	15	228.29	1286.08			2.90502				3.10927			0.463149			3.10927	0.463149	2.50355
Halodule wrightii	Joel Creed	Abrolhos	1995	8	15	228.29	1968.02			3.76558				3.29403			0.575832			3.29403	0.575832	2.34072
Halodule wrightii	Joel Creed	Abrolhos	1995	8	15	228.29	708.173			1.94092				2.85014			0.288007			2.85014	0.288007	2.74823
Halodule wrightii	Joel Creed	Abrolhos	1995	8	15	228.29	1029.1			2.22971				3.01246			0.348248			3.01246	0.348248	2.64215
Halodule wrightii	Joel Creed	Abrolhos	1995	8	15	228.29	1352.17			2.81702				3.13103			0.44979			3.13103	0.44979	2.50977
Halodule wrightii	Joel Creed	Abrolhos	1995	8	15	228.29	1530.96			2.92994				3.18496			0.466859			3.18496	0.466859	2.47734
Halodule wrightii	Joel Creed	Abrolhos	1995	8	15	228.29	1546.94			2.33178				3.18947			0.367688			3.18947	0.367688	2.57059
Halodule wrightii	Joel Creed	Abrolhos	1995	8	15	228.29	1398.61			2.45019				3.1457			0.389199			3.1457	0.389199	2.56318
Halodule wrightii	Joel Creed	Abrolhos	1995	8	15	228.29	1813.78			4.0006				3.25858			0.602125			3.25858	0.602125	2.32626
Halodule wrightii	Joel Creed	Abrolhos	1995	8	15	228.29	2207.14			4.4349				3.34383			0.646884			3.34383	0.646884	2.25803
Halodule wrightii	Joel Creed	Abrolhos	1995	8	15	228.29	3158.4			4.76919				3.49947			0.678444			3.49947	0.678444	2.1813
Halodule wrightii	Joel Creed	Abrolhos	1995	8	15	228.29	2264.05			3.74298				3.35489			0.573217			3.35489	0.573217	2.32499
Halodule wrightii	Joel Creed	Abrolhos	1995	8	15	228.29	3201.24			5.42051				3.50532			0.73404			3.50532	0.73404	2.12652
Halodule wrightii	Joel Creed	Abrolhos	1995	8	15	228.29	1789.79			3.68486				3.2528			0.566421			3.2528	0.566421	2.36205
Halodule wrightii	Joel Creed	Abrolhos	1995	8	15	228.29	2072.83			3.74492				3.31656			0.573442			3.31656	0.573442	2.33625
Halodule wrightii	Joel Creed	Abrolhos	1995	8	15	228.29	1523.91			3.56709				3.18296			0.552314			3.18296	0.552314	2.39642
Halodule wrightii	Joel Creed	Abrolhos	1995	12	15	350.17	904.904			2.23423				2.9566			0.349128			2.9566	0.349128	2.65804
Halodule wrightii	Joel Creed	Abrolhos	1995	12	15	350.17	1168			2.508				3.06744			0.399328			3.06744	0.399328	2.57696
Halodule wrightii	Joel Creed	Abrolhos	1995	12	15	350.17	1256.18			2.56861				3.09905			0.409699			3.09905	0.409699	2.5576
Halodule wrightii	Joel Creed	Abrolhos	1995	12	15	350.17	1411.52			2.43488				3.14969			0.386477			3.14969	0.386477	2.56458
Halodule wrightii	Joel Creed	Abrolhos	1995	12	15	350.17	1193.7			3.05586				3.07689			0.485133			3.07689	0.485133	2.49228
Halodule wrightii	Joel Creed	Abrolhos	1995	12	15	350.17	1090.4			2.94812				3.03759			0.469546			3.03759	0.469546	2.51892
Halodule wrightii	Joel Creed	Abrolhos	1995	12	15	350.17	1306.68			2.49374				3.11617			0.396851			3.11617	0.396851	2.56472
Halodule wrightii	Joel Creed	Abrolhos	1995	12	15	350.17	1784.3			3.48657				3.25147			0.542398			3.25147	0.542398	2.38536
Halodule wrightii	Joel Creed	Abrolhos	1995	12	15	350.17	1257.23			4.05799				3.09941			0.608311			3.09941	0.608311	2.36803
Halodule wrightii	Joel Creed	Abrolhos	1995	12	15	350.17	3140.73			5.59758				3.49703			0.748001			3.49703	0.748001	2.11569
Halodule wrightii	Joel Creed	Abrolhos	1995	12	15	350.17	1207.05			3.27861				3.08172			0.515689			3.08172	0.515689	2.46168
Halodule wrightii	Joel Creed	Abrolhos	1995	12	15	350.17	3141.43			4.40566				3.49713			0.644011			3.49713	0.644011	2.21485
Halodule wrightii	Joel Creed	Abrolhos	1995	12	15	350.17	2754.13			3.9966				3.43998			0.60169			3.43998	0.60169	2.27234
Halodule wrightii	Joel Creed	Abrolhos	1995	12	15	350.17	1672.28			3.36275				3.22331			0.526694			3.22331	0.526694	2.40878
Halodule wrightii	Joel Creed	Abrolhos	1995	12	15	350.17	1536.33			3.80744				3.18649			0.580633			3.18649	0.580633	2.36835
Halodule wrightii	Joel Creed	Abrolhos	1995	12	15	350.17	3040.53			3.95047				3.48295			0.596648			3.48295	0.596648	2.26428
Halodule wrightii	Joel Creed	Abrolhos	1995	12	15	350.17	1460.81			2.85902				3.16459			0.456217			3.16459	0.456217	2.49359
Halodule wrightii	Joel Creed	Abrolhos	1995	12	15	350.17	2979.29			3.19633				3.47411			0.504651			3.47411	0.504651	2.35468
Halodule wrightii	Joel Creed	Abrolhos	1995	12	15	350.17	3520.6			4.31353				3.54662			0.634832			3.54662	0.634832	2.20878
Halodule wrightii	Joel Creed	Abrolhos	1995	12	15	350.17	1521.9			2.84088				3.18239			0.453453			3.18239	0.453453	2.4909
Halodule wrightii	Joel Creed	Abrolhos	1995	12	15	350.17	1211.26			1.50863				3.08324			0.178584			3.08324	0.178584	2.78279
Halodule wrightii	Joel Creed	Abrolhos	1995	12	15	350.17	509.001			1.7815				2.70672			0.250786			2.70672	0.250786	2.8267
Halodule wrightii	Joel Creed	Abrolhos	1995	12	15	350.17	498.052			2.06069				2.69727			0.314013			2.69727	0.314013	2.76921
Halodule wrightii	Joel Creed	Abrolhos	1995	12	15	350.17	1063.74			3.36217				3.02683			0.52662			3.02683	0.52662	2.4677
Halodule wrightii	Joel Creed	Abrolhos	1995	12	15	350.17	797.657			3.11174				2.90182			0.493003			2.90182	0.493003	2.53721
Halodule wrightii	Joel Creed	Abrolhos	1995	12	15	350.17	814.983			2.26384				2.91115			0.354846			2.91115	0.354846	2.6662
Halodule wrightii	Joel Creed	Abrolhos	1995	12	15	350.17	1192.52			3.13406				3.07647			0.496108			3.07647	0.496108	2.48193
Halodule wrightii	Joel Creed	Abrolhos	1995	12	15	350.17	1089.1			3.88057				3.03707			0.588896			3.03707	0.588896	2.40523
Halodule wrightii	Joel Creed	Abrolhos	1995	12	15	350.17	1085.72			5.27506				3.03572			0.722228			3.03572	0.722228	2.27844
Halodule wrightii	Joel Creed	Abrolhos	1995	12	15	350.17	1136.32			4.33423				3.0555			0.636912			3.0555	0.636912	2.3539
Halodule wrightii	Joel Creed	Abrolhos	1995	12	15	350.17	2502.14			5.02399				3.39831			0.701048			3.39831	0.701048	2.19004
Halodule wrightii	Joel Creed	Abrolhos	1995	12	15	350.17	427.221			1.81569				2.63065			0.259042			2.63065	0.259042	2.8416
Halodule wrightii	Joel Creed	Abrolhos	1995	12	15	350.17	844.81			2.83769				2.92676			0.452966			2.92676	0.452966	2.56793
Halodule wrightii	Joel Creed	Abrolhos	1995	12	15	350.17	934.66			2.36969				2.97065			0.374692			2.97065	0.374692	2.62945
Halodule wrightii	Joel Creed	Abrolhos	1995	12	15	350.17	1388.81			3.52047				3.14264			0.5466			3.14264	0.5466	2.41395
Halodule wrightii	Joel Creed	Abrolhos	1995	12	15	350.17	1063.04			3.16233				3.02655			0.500007			3.02655	0.500007	2.49317
Halodule wrightii	Joel Creed	Abrolhos	1995	12	15	350.17	1122.74			3.28091				3.05028			0.515994			3.05028	0.515994	2.47081
Halodule wrightii	Joel Creed	Abrolhos	1995	12	15	350.17	1890.33			3.922				3.27654			0.593508			3.27654	0.593508	2.3291
Halodule wrightii	Joel Creed	Abrolhos	1995	12	15	350.17	1790.79			4.11882				3.25304			0.614773			3.25304	0.614773	2.31585
Halodule wrightii	Joel Creed	Abrolhos	1995	12	15	350.17	2394.73			4.0043				3.37926			0.602526			3.37926	0.602526	2.28973
Halodule wrightii	Joel Creed	Abrolhos	1995	12	15	350.17	497.517			2.1664				2.69681			0.335739			2.69681	0.335739	2.74863
Halodule wrightii	Joel Creed	Abrolhos	1995	12	15	350.17	1350.2			3.00591				3.1304			0.477976			3.1304	0.477976	2.48308
Halodule wrightii	Joel Creed	Abrolhos	1995	12	15	350.17	605.951			3.6862				2.78244			0.566579			2.78244	0.566579	2.50278
Halodule wrightii	Joel Creed	Abrolhos	1995	12	15	350.17	772.615			3.61153				2.88796			0.557691			2.88796	0.557691	2.47965
Halodule wrightii	Joel Creed	Abrolhos	1995	12	15	350.17	699.073			2.878				2.84452			0.459091			2.84452	0.459091	2.58672
Halodule wrightii	Joel Creed	Abrolhos	1996	4	15	106.41	999.738			0.756				2.99989			-0.121478			2.99989	-0.121478	3.09399
Halodule wrightii	Joel Creed	Abrolhos	1996	4	15	106.41	620			0.74				2.79239			-0.130768			2.79239	-0.130768	3.165
Halodule wrightii	Joel Creed	Abrolhos	1996	4	15	106.41	836			1.036				2.92221			0.0153598			2.92221	0.0153598	2.98673
Halodule wrightii	Joel Creed	Abrolhos	1996	4	15	106.41	961.068			1.11582				2.98275			0.0475927			2.98275	0.0475927	2.93784
Halodule wrightii	Joel Creed	Abrolhos	1996	4	15	106.41	1165.24			1.26866				3.06642			0.103347			3.06642	0.103347	2.8596
Halodule wrightii	Joel Creed	Abrolhos	1996	4	15	106.41	1240.14			1.5984				3.09347			0.203685			3.09347	0.203685	2.75578
Halodule wrightii	Joel Creed	Abrolhos	1996	4	15	106.41	1974.53			1.87018				3.29546			0.271884			3.29546	0.271884	2.63023
Halodule wrightii	Joel Creed	Abrolhos	1996	4	15	106.41	2104.13			2.41356				3.32307			0.382657			3.32307	0.382657	2.51629
Halodule wrightii	Joel Creed	Abrolhos	1996	4	15	106.41	2449.29			3.68119				3.38904			0.565988			3.38904	0.565988	2.32165
Halodule wrightii	Joel Creed	Abrolhos	1996	4	15	106.41	1743.65			1.79648				3.24146			0.254423			3.24146	0.254423	2.66306
Halodule wrightii	Joel Creed	Abrolhos	1996	4	15	106.41	280			0.372				2.44716			-0.429457			2.44716	-0.429457	3.55332
Halodule wrightii	Joel Creed	Abrolhos	1996	4	15	106.41	782.1			0.840967				2.89326			-0.0752209			2.89326	-0.0752209	3.0818
Halodule wrightii	Joel Creed	Abrolhos	1996	4	15	106.41	1209.08			1.20147				3.08245			0.0797136			3.08245	0.0797136	2.87734
Halodule wrightii	Joel Creed	Abrolhos	1996	4	15	106.41	1573.69			1.69188				3.19692			0.228368			3.19692	0.228368	2.70125
Halodule wrightii	Joel Creed	Abrolhos	1996	4	15	106.41	1686.65			2.10504				3.22702			0.32326			3.22702	0.32326	2.60172
Halodule wrightii	Joel Creed	Abrolhos	1996	4	15	106.41	1925.8			2.49506				3.28461			0.397081			3.28461	0.397081	2.51405
Halodule wrightii	Joel Creed	Abrolhos	1996	4	15	106.41	2472.31			3.15366				3.3931			0.498814			3.3931	0.498814	2.38451
Halodule wrightii	Joel Creed	Abrolhos	1996	4	15	106.41	3226.6			3.80947				3.50875			0.580865			3.50875	0.580865	2.27161
Halodule wrightii	Joel Creed	Abrolhos	1996	4	15	106.41	220			0.34				2.34242			-0.468521			2.34242	-0.468521	3.62196
Halodule wrightii	Joel Creed	Abrolhos	1996	4	15	106.41	1270.76			1.68587				3.10406			0.226824			3.10406	0.226824	2.73054
Halodule wrightii	Joel Creed	Abrolhos	1996	4	15	106.41	1276.8			1.5977				3.10612			0.203496			3.10612	0.203496	2.75217
Halodule wrightii	Joel Creed	Abrolhos	1996	4	15	106.41	1985.98			2.76039				3.29798			0.440971			3.29798	0.440971	2.46818
Halodule wrightii	Joel Creed	Abrolhos	1996	4	15	106.41	2623.85			3.19666				3.41894			0.504697			3.41894	0.504697	2.37116
Halodule wrightii	Joel Creed	Abrolhos	1996	4	15	106.41	1332.66			3.81141				3.12472			0.581086			3.12472	0.581086	2.38642
Halodule wrightii	Joel Creed	Abrolhos	1996	4	15	106.41	665.965			1.98253				2.82345			0.297219			2.82345	0.297219	2.74744
Halodule wrightii	Joel Creed	Abrolhos	1996	4	15	106.41	791.94			2.47338				2.89869			0.39329			2.89869	0.39329	2.63326
Halodule wrightii	Joel Creed	Abrolhos	1996	4	15	106.41	969.796			2.66901				2.98668			0.426351			2.98668	0.426351	2.57537
Halodule wrightii	Joel Creed	Abrolhos	1996	4	15	106.41	939.32			3.13107				2.97281			0.495692			2.97281	0.495692	2.51338
Halodule wrightii	Joel Creed	Abrolhos	1996	4	15	106.41	1225.18			2.85188				3.0882			0.455132			3.0882	0.455132	2.51751
Halodule wrightii	Joel Creed	Abrolhos	1996	4	15	106.41	1503.95			3.82896				3.17723			0.583081			3.17723	0.583081	2.36879
Halodule wrightii	Joel Creed	Abrolhos	1996	4	15	106.41	2315.3			3.96133				3.36461			0.597841			3.36461	0.597841	2.29859
Halodule wrightii	Joel Creed	Abrolhos	1996	4	15	106.41	2754.68			6.14663				3.44007			0.788637			3.44007	0.788637	2.09398
Halodule wrightii	Joel Creed	Abrolhos	1996	4	15	106.41	3335.89			6.10446				3.52321			0.785647			3.52321	0.785647	2.07193
Halodule wrightii	Joel Creed	Abrolhos	1996	4	15	106.41	576			1.028				2.76042			0.0119931			2.76042	0.0119931	3.03839
Halodule wrightii	Joel Creed	Abrolhos	1996	4	15	106.41	948.525			2.40075				2.97705			0.380347			2.97705	0.380347	2.62214
Halodule wrightii	Joel Creed	Abrolhos	1996	4	15	106.41	2591.52			4.84111				3.41356			0.684945			3.41356	0.684945	2.20084
Halodule wrightii	Joel Creed	Abrolhos	1996	4	15	106.41	5936.95			9.74269				3.77356			0.988679			3.77356	0.988679	1.80327
Halodule wrightii	Joel Creed	Abrolhos	1996	4	15	106.41	2495.44			5.69415				3.39715			0.755429			3.39715	0.755429	2.13852
Halodule wrightii	Joel Creed	Abrolhos	1996	4	15	106.41	2661.07			5.21353				3.42506			0.717132			3.42506	0.717132	2.16669
Halodule wrightii	Joel Creed	Abrolhos	1996	4	15	106.41	2442.57			4.95769				3.38785			0.69528			3.38785	0.69528	2.19868
Halodule wrightii	Joel Creed	Abrolhos	1996	4	15	106.41	3427.39			6.92266				3.53496			0.840273			3.53496	0.840273	2.0163
Halodule wrightii	Joel Creed	Abrolhos	1996	4	15	106.41	4679.07			6.73654				3.67016			0.828437			3.67016	0.828437	1.9871
Halodule wrightii	Joel Creed	Abrolhos	1996	4	15	106.41	1364.14			3.7487				3.13486			0.573881			3.13486	0.573881	2.39026
Halodule wrightii	Joel Creed	Abrolhos	1996	4	15	106.41	1266.32			4.62284				3.10254			0.664909			3.10254	0.664909	2.31311
Halodule wrightii	Joel Creed	Abrolhos	1996	4	15	106.41	2608.06			7.21562				3.41632			0.858274			3.41632	0.858274	2.03467
Halodule wrightii	Joel Creed	Abrolhos	1996	4	15	106.41	3276.86			5.32984				3.51546			0.726714			3.51546	0.726714	2.13047
Halodule wrightii	Joel Creed	Abrolhos	1996	4	15	106.41	1508.87			3.08127				3.17865			0.48873			3.17865	0.48873	2.45837
Halodule wrightii	Joel Creed	IDJ	1997	6	16	168.35	3617.81			5.13531				3.55845			0.710567			3.55845	0.710567	2.133
Halodule wrightii	Joel Creed	IDJ	1997	6	16	168.35	4525.21			7.42264				3.65564			0.870559			3.65564	0.870559	1.95127
Halodule wrightii	Joel Creed	IDJ	1997	6	16	168.35	4145.86			5.99585				3.61761			0.77785			3.61761	0.77785	2.05109
Halodule wrightii	Joel Creed	IDJ	1997	6	16	168.35	4044.54			8.6215				3.60687			0.935583			3.60687	0.935583	1.90385
Halodule wrightii	Joel Creed	IDJ	1997	8	2	215.29	2225.58			8.88452				3.34744			0.948634			3.34744	0.948634	1.96911
Halodule wrightii	Joel Creed	IDJ	1997	8	2	215.29	2564.36			7.79841				3.40898			0.892006			3.40898	0.892006	2.00469
Halodule wrightii	Joel Creed	IDJ	1997	8	2	215.29	1981.18			7.92748				3.29692			0.899135			3.29692	0.899135	2.03145
Halodule wrightii	Joel Creed	IDJ	1997	8	2	215.29	2424.29			8.8128				3.38459			0.945114			3.38459	0.945114	1.96134
Halodule wrightii	Joel Creed	IDJ	1997	11	19	323.7	4361.77			16.688				3.63966			1.2224			3.63966	1.2224	1.62043
Halodule wrightii	Joel Creed	IDJ	1997	11	19	323.7	4572.44			17.1707				3.66015			1.23479			3.66015	1.23479	1.60248
Halodule wrightii	Joel Creed	IDJ	1997	11	19	323.7	4151.47			10.4676				3.6182			1.01985			3.6182	1.01985	1.82008
Halodule wrightii	Joel Creed	IDJ	1997	11	19	323.7	4297.97			16.6401				3.63326			1.22116			3.63326	1.22116	1.62354
Halodule wrightii	Joel Creed	IDJ	1997	11	19	323.7	4523.24			10.4742				3.65545			1.02012			3.65545	1.02012	1.80866
Halodule wrightii	Joel Creed	IDJ	1998	1	21	21	5296.44			12.305				3.72398			1.09008			3.72398	1.09008	1.7214
Halodule wrightii	Joel Creed	IDJ	1998	1	21	21	5272.86			15.7104				3.72205			1.19619			3.72205	1.19619	1.62076
Halodule wrightii	Joel Creed	IDJ	1998	1	21	21	4729.4			10.7737				3.67481			1.03236			3.67481	1.03236	1.79118
Halodule wrightii	Joel Creed	IDJ	1998	1	21	21	8048.12			12.383				3.90569			1.09282			3.90569	1.09282	1.66435
Halodule wrightii	Joel Creed	IDJ	1998	1	21	21	5011.18			10.3247				3.69994			1.01388			3.69994	1.01388	1.80129
Halodule wrightii	Joel Creed	IDJ	1998	3	8	68.94	3148.69			9.27314				3.49813			0.967227			3.49813	0.967227	1.90624
Halodule wrightii	Joel Creed	IDJ	1998	3	8	68.94	2941.64			9.41024				3.46859			0.973601			3.46859	0.973601	1.909
Halodule wrightii	Joel Creed	IDJ	1998	3	8	68.94	2264.61			7.19824				3.35499			0.857227			3.35499	0.857227	2.05404
Halodule wrightii	Joel Creed	IDJ	1998	3	8	68.94	2998.29			9.29346				3.47687			0.968177			3.47687	0.968177	1.9117
Halodule wrightii	Joel Creed	IDJ	1998	3	8	68.94	2948.64			8.46818				3.46962			0.92779			3.46962	0.92779	1.95239
Halodule wrightii	Joel Creed	IDJ	1995	10	27	301.23	6512.54			14.4206				3.81375			1.15898			3.81375	1.15898	1.62878
Halodule wrightii	Joel Creed	IDJ	1995	10	27	301.23	6479.55			14.1227				3.81154			1.14992			3.81154	1.14992	1.63809
Halodule wrightii	Joel Creed	IDJ	1995	10	27	301.23	6419.48			13.1392				3.8075			1.11857			3.8075	1.11857	1.66921
Halodule wrightii	Joel Creed	IDJ	1995	10	27	301.23	5333.13			11.7026				3.72698			1.06828			3.72698	1.06828	1.74129
Halodule wrightii	Joel Creed	IDJ	1995	10	27	301.23	4668.22			8.8506				3.66915			0.946973			3.66915	0.946973	1.87433
Posidonia oceanica	Terrados & Pons (2011)	Magaluf	2004				300	335	405	192	234.5	319.5		2.47712	2.52504	2.60746	2.2833	2.37014	2.50447	2.60746	2.50447	0.706638
Posidonia oceanica	Terrados & Pons (2011)	Magaluf	2004				340	390	490	149.6	195	285.8		2.53148	2.59106	2.6902	2.17493	2.29003	2.45606	2.6902	2.45606	0.728032
Posidonia oceanica	Terrados & Pons (2011)	Magaluf	2004				490	515	565	220.5	257.5	331.5		2.6902	2.71181	2.75205	2.34341	2.41078	2.52048	2.75205	2.52048	0.648054
Posidonia oceanica	Terrados & Pons (2011)	Magaluf	2004				670	710	790	489.1	575.1	747.1		2.82607	2.85126	2.89763	2.6894	2.75974	2.87338	2.89763	2.87338	0.267823
Posidonia oceanica	Terrados & Pons (2011)	Magaluf	2004				665	700	770	538.65	651	875.7		2.82282	2.8451	2.88649	2.73131	2.81358	2.94236	2.88649	2.94236	0.205362
Posidonia oceanica	Terrados & Pons (2011)	Ses Salines	2004				690	760	900	448.5	547.2	744.6		2.83885	2.88081	2.95424	2.65176	2.73815	2.87192	2.95424	2.87192	0.252254
Posidonia oceanica	Terrados & Pons (2011)	Ses Salines	2004
Posidonia oceanica	Terrados & Pons (2011)	Ses Salines	2004				720	760	840	460.8	532	674.4		2.85733	2.88081	2.92428	2.66351	2.72591	2.82892	2.92428	2.82892	0.302252
Posidonia oceanica	Terrados & Pons (2011)	Ses Salines	2004				1000	1060	1180	710	837.4	1092.2		3	3.02531	3.07188	2.85126	2.92293	3.0383	3.07188	3.0383	0.0583089
Posidonia oceanica	Terrados & Pons (2011)	Ses Salines	2004				920	975	1085	1002.8	1170	1504.4		2.96379	2.989	3.03543	3.00121	3.06819	3.17736	3.03543	3.17736	-0.0634232
Thalassia hemprichii	Larson	Portuguese Iland					475	492	526	57.7	59.8	64		2.67669	2.69197	2.72099	1.76118	1.7767	1.80618	2.72099	1.80618	1.33873
Thalassia hemprichii	Larson	Banco					234	244	264	46.1	48.1	52.1		2.36922	2.38739	2.4216	1.6637	1.68215	1.71684	2.4216	1.71684	1.51363
Thalassia hemprichii	Larson	Saco					248	263	293	45.8	48.7	54.5		2.39445	2.41996	2.46687	1.66087	1.68753	1.7364	2.46687	1.7364	1.48141
Thalassia testudinum	Paynter et al (2001)	Puerto Vargas					2460			154.2	192.97	270.51		3.39094			2.18808	2.28549	2.43218	3.39094	2.43218	0.540921								28.4		37.1
Thalassia testudinum	Paynter et al (2001)	Punta Cahuita					1600			68.24	96.14	151.94		3.20412			1.83404	1.9829	2.18167	3.20412	2.18167	0.83584								28.2		37.23
Thalassia testudinum	Paynter et al (2001)	Rio Perezoso					1418			79.34	97.96	135.2		3.15168			1.89949	1.99105	2.13098	3.15168	2.13098	0.899906								28.3		35.8
Thalassia testudinum	Galegos et al 2001	Cancun - S1					155.696			33.8824				2.19228			1.52997			2.19228	1.52997	1.76057
Thalassia testudinum	Galegos et al 2001	Cancun - S1					287.439			83.0924				2.45855			1.91956			2.45855	1.91956	1.30919
Thalassia testudinum	Galegos et al 2001	Cancun - S1					288.936			95.7311				2.4608			1.98105			2.4608	1.98105	1.24985
Thalassia testudinum	Galegos et al 2001	Cancun - S1					307.649			101.378				2.48806			2.00594			2.48806	2.00594	1.21795
Thalassia testudinum	Galegos et al 2001	Cancun - S1					322.62			105.95				2.50869			2.0251			2.50869	2.0251	1.19349
Thalassia testudinum	Galegos et al 2001	Cancun - S1					323.368			111.866				2.5097			2.0487			2.5097	2.0487	1.17068
Thalassia testudinum	Galegos et al 2001	Cancun - S1					309.146			115.092				2.49016			2.06105			2.49016	2.06105	1.16475
Thalassia testudinum	Galegos et al 2001	Cancun - S1					321.123			122.084				2.50667			2.08666			2.50667	2.08666	1.13538
Thalassia testudinum	Galegos et al 2001	Cancun - S1					388.491			122.084				2.58938			2.08666			2.58938	2.08666	1.1106
Thalassia testudinum	Galegos et al 2001	Cancun - S1					442.386			135.529				2.6458			2.13203			2.6458	2.13203	1.05042
Thalassia testudinum	Galegos et al 2001	Cancun - S1					476.819			143.059				2.67835			2.15551			2.67835	2.15551	1.01827
Thalassia testudinum	Galegos et al 2001	Cancun - S1					481.31			145.21				2.68242			2.162			2.68242	2.162	1.01087
Thalassia testudinum	Galegos et al 2001	Cancun - S1
Thalassia testudinum	Galegos et al 2001	Cancun - S2					306.152			87.395				2.48594			1.94149			2.48594	1.94149	1.28007
Thalassia testudinum	Galegos et al 2001	Cancun - S2					305.404			104.605				2.48487			2.01955			2.48487	2.01955	1.20592
Thalassia testudinum	Galegos et al 2001	Cancun - S2					352.561			115.899				2.54723			2.06408			2.54723	2.06408	1.14476
Thalassia testudinum	Galegos et al 2001	Cancun - S2					376.515			128.269				2.57578			2.10812			2.57578	2.10812	1.0942
Thalassia testudinum	Galegos et al 2001	Cancun - S2					389.24			127.462				2.59022			2.10538			2.59022	2.10538	1.09249
Thalassia testudinum	Galegos et al 2001	Cancun - S2					323.368			102.992				2.5097			2.0128			2.5097	2.0128	1.20492
Thalassia testudinum	Galegos et al 2001	Cancun - S2					409.45			123.966				2.6122			2.0933			2.6122	2.0933	1.09743
Thalassia testudinum	Galegos et al 2001	Cancun - S2					425.17			128.807				2.62856			2.10994			2.62856	2.10994	1.07666
Thalassia testudinum	Galegos et al 2001	Cancun - S2					476.819			140.639				2.67835			2.1481			2.67835	2.1481	1.02534
Thalassia testudinum	Galegos et al 2001	Cancun - S2
Thalassia testudinum	Galegos et al 2001	Cancun - S2
Thalassia testudinum	Galegos et al 2001	Cancun - S3					465.591			150.588				2.668			2.17779			2.668	2.17779	1.00012
Thalassia testudinum	Galegos et al 2001	Cancun - S3					499.275			158.924				2.69834			2.20119			2.69834	2.20119	0.968715
Thalassia testudinum	Galegos et al 2001	Cancun - S3					508.257			156.504				2.70608			2.19453			2.70608	2.19453	0.972753
Thalassia testudinum	Galegos et al 2001	Cancun - S3					555.415			170.487				2.74462			2.23169			2.74462	2.23169	0.925758
Thalassia testudinum	Galegos et al 2001	Cancun - S3					613.801			182.05				2.78803			2.26019			2.78803	2.26019	0.88557
Thalassia testudinum	Galegos et al 2001	Cancun - S3					613.801			191.193				2.78803			2.28147			2.78803	2.28147	0.86527
Zostera noltii	Cabaço et al (2007)	RF1												3.23			1.92			3.23	1.92	1.0777
Zostera noltii	Cabaço et al (2007)	RF1												3.23			1.99			3.23	1.99	1.01092
Zostera noltii	Cabaço et al (2007)	RF1												3.25			2.15			3.25	2.15	0.85231
Zostera noltii	Cabaço et al (2007)	RF1												3.29			2.04			3.29	2.04	0.945258
Zostera noltii	Cabaço et al (2007)	RF1												3.29			2.11			3.29	2.11	0.878485
Zostera noltii	Cabaço et al (2007)	RF1												3.31			2.14			3.31	2.14	0.843877
Zostera noltii	Cabaço et al (2007)	RF1												3.33			2.12			3.33	2.12	0.856965
Zostera noltii	Cabaço et al (2007)	RF1												3.35			2.16			3.35	2.16	0.812818
Zostera noltii	Cabaço et al (2007)	RF1												3.38			2.13			3.38	2.13	0.832449
Zostera noltii	Cabaço et al (2007)	RF1												3.39			2.17			3.39	2.17	0.791298
Zostera noltii	Cabaço et al (2007)	RF1												3.36			1.9			3.36	1.9	1.05784
Zostera noltii	Cabaço et al (2007)	RF1												3.45			1.74			3.45	1.74	1.1835
Zostera noltii	Cabaço et al (2007)	RF1												3.51			1.87			3.51	1.87	1.04153
Zostera noltii	Cabaço et al (2007)	RF1												3.425			2.03			3.425	2.03	0.914361
Zostera noltii	Cabaço et al (2007)	RF1												3.46			1.99			3.46	1.99	0.942033
Zostera noltii	Cabaço et al (2007)	RF1												3.5			2.01			3.5	2.01	0.910975
Zostera noltii	Cabaço et al (2007)	RF1												3.51			2			3.51	2	0.917518
Zostera noltii	Cabaço et al (2007)	RF1												3.46			2.46			3.46	2.46	0.4937
Zostera noltii	Cabaço et al (2007)	RF1												3.48			2.135			3.48	2.135	0.797727
Zostera noltii	Cabaço et al (2007)	RF1												3.49			2.13			3.49	2.13	0.799502
Zostera noltii	Cabaço et al (2007)	RF1												3.57			2.17			3.57	2.17	0.737384
Zostera noltii	Cabaço et al (2007)	RF1												3.55			2.21			3.55	2.21	0.705218
Zostera noltii	Cabaço et al (2007)	RF1												3.59			2.23			3.59	2.23	0.674159
Zostera noltii	Cabaço et al (2007)	RF1												3.55			2.3			3.55	2.3	0.619367
Zostera noltii	Cabaço et al (2007)	RF1												3.58			2.08			3.58	2.08	0.82024
Zostera noltii	Cabaço et al (2007)	RF1												3.65			2.06			3.65	2.06	0.818351
Zostera noltii	Cabaço et al (2007)	RF1												3.73			2.06			3.73	2.06	0.794389
Zostera noltii	Cabaço et al (2007)	RF1												3.58			2.11			3.58	2.11	0.791623
Zostera noltii	Cabaço et al (2007)	RF1												3.61			2.1			3.61	2.1	0.792176
Zostera noltii	Cabaço et al (2007)	RF1												3.64			2.15			3.64	2.15	0.735495
Zostera noltii	Cabaço et al (2007)	RF1												3.65			2.14			3.65	2.14	0.742039
Zostera noltii	Cabaço et al (2007)	RF1												3.63			2.29			3.63	2.29	0.604944
Zostera noltii	Cabaço et al (2007)	RF1												3.66			2.28			3.66	2.28	0.605498
Zostera noltii	Cabaço et al (2007)	RF1												3.71			2.23			3.71	2.23	0.638216
Zostera noltii	Cabaço et al (2007)	RF1												3.67			2.41			3.67	2.41	0.478495
Zostera noltii	Cabaço et al (2007)	RF1												3.7			2.37			3.7	2.37	0.507666
Zostera noltii	Cabaço et al (2007)	RF1												3.77			2.44			3.77	2.44	0.419926
Zostera noltii	Cabaço et al (2007)	RF1												3.77			2.39			3.77	2.39	0.467621
Zostera noltii	Cabaço et al (2007)	RF1												3.76			2.35			3.76	2.35	0.508772
Zostera noltii	Cabaço et al (2007)	RF1												3.81			2.34			3.81	2.34	0.503335
Zostera noltii	Cabaço et al (2007)	RF1												3.88			2.31			3.88	2.31	0.510985
Zostera noltii	Cabaço et al (2007)	RF1												4.05			2.39			4.05	2.39	0.383754
Zostera noltii	Cabaço et al (2007)	RF2												2.73			2.07			2.73	2.07	1.08437
Zostera noltii	Cabaço et al (2007)	RF2												2.9			2.15			2.9	2.15	0.957143
Zostera noltii	Cabaço et al (2007)	RF2												3.25			2.24			3.25	2.24	0.766459
Zostera noltii	Cabaço et al (2007)	RF2												3.27			2.09			3.27	2.09	0.903553
Zostera noltii	Cabaço et al (2007)	RF2												3.45			1.9			3.45	1.9	1.03088
Zostera noltii	Cabaço et al (2007)	RF2												3.38			2.07			3.38	2.07	0.889683
Zostera noltii	Cabaço et al (2007)	RF2												3.43			2.03			3.43	2.03	0.912863
Zostera noltii	Cabaço et al (2007)	RF2												3.45			2.07			3.45	2.07	0.868717
Zostera noltii	Cabaço et al (2007)	RF2												3.48			2.08			3.48	2.08	0.850192
Zostera noltii	Cabaço et al (2007)	RF2												3.33			2.35			3.33	2.35	0.637568
Zostera noltii	Cabaço et al (2007)	RF2												3.39			2.31			3.39	2.31	0.657752
Zostera noltii	Cabaço et al (2007)	RF2												3.38			2.5			3.38	2.5	0.479506
Zostera noltii	Cabaço et al (2007)	RF2												3.48			2.26			3.48	2.26	0.67849
Zostera noltii	Cabaço et al (2007)	RF2												3.52			2.25			3.52	2.25	0.676048
Zostera noltii	Cabaço et al (2007)	RF2												3.55			2.2			3.55	2.2	0.714757
Zostera noltii	Cabaço et al (2007)	RF2												3.56			2.12			3.56	2.12	0.788074
Zostera noltii	Cabaço et al (2007)	RF2												3.49			2.39			3.49	2.39	0.551488
Zostera noltii	Cabaço et al (2007)	RF2												3.55			2.42			3.55	2.42	0.504899
Zostera noltii	Cabaço et al (2007)	RF2												3.63			2.26			3.63	2.26	0.633561
Zostera noltii	Cabaço et al (2007)	RF2												3.63			2.32			3.63	2.32	0.576327
Zostera noltii	Cabaço et al (2007)	RF2												3.64			2.29			3.64	2.29	0.601949
Zostera noltii	Cabaço et al (2007)	RF2												3.72			2.3			3.72	2.3	0.568448
Zostera noltii	Cabaço et al (2007)	RF2												3.79			2.31			3.79	2.31	0.537942
Zostera noltii	Cabaço et al (2007)	RF2												3.75			2.11			3.75	2.11	0.740703
Zostera noltii	Cabaço et al (2007)	RF2												3.79			2.14			3.79	2.14	0.700105
Zostera noltii	Cabaço et al (2007)	RF2												3.87			2.24			3.87	2.24	0.580753
Zostera noltii	Cabaço et al (2007)	RF2												3.73			2.43			3.73	2.43	0.441446
Zostera noltii	Cabaço et al (2007)	RF2												3.7			2.48			3.7	2.48	0.402737
Zostera noltii	Cabaço et al (2007)	RF2												3.7			2.48			3.7	2.48	0.402737
Zostera noltii	Cabaço et al (2007)	RF2												3.67			2.55			3.67	2.55	0.344949
Zostera noltii	Cabaço et al (2007)	RF2												3.69			2.57			3.69	2.57	0.319881
Zostera noltii	Cabaço et al (2007)	RF2												3.62			2.78			3.62	2.78	0.140529
Zostera noltii	Cabaço et al (2007)	RF2												3.64			2.83			3.64	2.83	0.0868431
Zostera noltii	Cabaço et al (2007)	RF2												3.9			2.46			3.9	2.46	0.36191
Zostera noltii	Cabaço et al (2007)	RF2												4.03			2.42			4.03	2.42	0.361127
Zostera noltii	Cabaço et al (2007)	RF2												3.78			2.5			3.78	2.5	0.359697
Zostera noltii	Cabaço et al (2007)	RF2												3.81			2.53			3.81	2.53	0.322094
Zostera noltii	Cabaço et al (2007)	RF2												3.83			2.52			3.83	2.52	0.325642
Zostera noltii	Cabaço et al (2007)	RF2												3.76			2.6			3.76	2.6	0.270297
Zostera noltii	Cabaço et al (2007)	RF2												3.72			2.68			3.72	2.68	0.205966
Zostera noltii	Cabaço et al (2007)	RF2												3.9			2.57			3.9	2.57	0.256981
Zostera noltii	Cabaço et al (2007)	RF2												3.925			2.61			3.925	2.61	0.211337
Zostera noltii	Cabaço et al (2007)	RF2												3.96			2.61			3.96	2.61	0.200853
Zostera noltii	Cabaço et al (2007)	RF2												4.01			2.625			4.01	2.625	0.171568
Zostera noltii	Cabaço et al (2007)	RF2												3.75			2.87			3.75	2.87	0.0157393
Zostera noltii	Cabaço et al (2007)	RF2												3.76			2.77			3.76	2.77	0.108134
Zostera noltii	Cabaço et al (2007)	RF2												3.81			2.7			3.81	2.7	0.159931
Zostera noltii	Cabaço et al (2007)	RF2												3.83			2.66			3.83	2.66	0.192096
Zostera noltii	Cabaço et al (2007)	RF2												3.91			2.82			3.91	2.82	0.0155104
Zostera noltii	Cabaço et al (2007)	RF2												4.02			2.72			4.02	2.72	0.0779527
Zostera noltii	Cabaço et al (2007)	RF2												4.05			2.79			4.05	2.79	0.00219397
Zostera noltii	Cabaço et al (2007)	RF2												3.09			2.03			3.09	2.03	1.0147
Zostera noltii	Cabaço et al (2007)	RF2												3.25			2.09			3.25	2.09	0.909544
Zostera noltii	Cabaço et al (2007)	RF2												3.25			2.15			3.25	2.15	0.85231
Zostera noltii	Cabaço et al (2007)	RF2												3.2			2.3			3.2	2.3	0.724201
Zostera noltii	Cabaço et al (2007)	RF3												3.1			2.04			3.1	2.04	1.00217
Zostera noltii	Cabaço et al (2007)	RF3												3.21			2.3			3.21	2.3	0.721206
Zostera noltii	Cabaço et al (2007)	RF3												3.25			2.15			3.25	2.15	0.85231
Zostera noltii	Cabaço et al (2007)	RF3												3.25			2.1			3.25	2.1	0.900005
Zostera noltii	Cabaço et al (2007)	RF3												3.31			2.09			3.31	2.09	0.891572
Zostera noltii	Cabaço et al (2007)	RF3												3.29			2.01			3.29	2.01	0.973875
Zostera noltii	Cabaço et al (2007)	RF3												3.36			1.96			3.36	1.96	1.0006
Zostera noltii	Cabaço et al (2007)	RF3												3.39			1.83			3.39	1.83	1.11562
Zostera noltii	Cabaço et al (2007)	RF3												3.39			2.13			3.39	2.13	0.829454
Zostera noltii	Cabaço et al (2007)	RF3												3.45			2.12			3.45	2.12	0.821022
Zostera noltii	Cabaço et al (2007)	RF3												3.36			2.2			3.36	2.2	0.771667
Zostera noltii	Cabaço et al (2007)	RF3												3.33			2.36			3.33	2.36	0.628029
Zostera noltii	Cabaço et al (2007)	RF3												3.54			2.04			3.54	2.04	0.870377
Zostera noltii	Cabaço et al (2007)	RF3												3.54			2.07			3.54	2.07	0.84176
Zostera noltii	Cabaço et al (2007)	RF3												3.55			2.05			3.55	2.05	0.857842
Zostera noltii	Cabaço et al (2007)	RF3												3.64			2.08			3.64	2.08	0.802268
Zostera noltii	Cabaço et al (2007)	RF3												3.57			2.15			3.57	2.15	0.756462
Zostera noltii	Cabaço et al (2007)	RF3												3.6			2.17			3.6	2.17	0.728398
Zostera noltii	Cabaço et al (2007)	RF3												3.64			2.16			3.64	2.16	0.725956
Zostera noltii	Cabaço et al (2007)	RF3												3.66			2.18			3.66	2.18	0.700888
Zostera noltii	Cabaço et al (2007)	RF3												3.71			2.18			3.71	2.18	0.685911
Zostera noltii	Cabaço et al (2007)	RF3												3.58			2.39			3.58	2.39	0.524531
Zostera noltii	Cabaço et al (2007)	RF3												3.62			2.39			3.62	2.39	0.51255
Zostera noltii	Cabaço et al (2007)	RF3												3.6			2.41			3.6	2.41	0.499462
Zostera noltii	Cabaço et al (2007)	RF3												3.57			2.26			3.57	2.26	0.651533
Zostera noltii	Cabaço et al (2007)	RF3												3.58			2.32			3.58	2.32	0.591304
Zostera noltii	Cabaço et al (2007)	RF3												3.43			2.28			3.43	2.28	0.674388
Zostera noltii	Cabaço et al (2007)	RF3												3.43			2.3			3.43	2.3	0.65531
Zostera noltii	Cabaço et al (2007)	RF3												3.5			2.31			3.5	2.31	0.624804
Zostera noltii	Cabaço et al (2007)	RF3												3.47			2.34			3.47	2.34	0.605173
Zostera noltii	Cabaço et al (2007)	RF3												3.39			2.42			3.39	2.42	0.552823
Zostera noltii	Cabaço et al (2007)	RF3												3.41			2.46			3.41	2.46	0.508677
Zostera noltii	Cabaço et al (2007)	RF3												3.64			2.47			3.64	2.47	0.430247
Zostera noltii	Cabaço et al (2007)	RF3												3.61			2.53			3.61	2.53	0.381999
Zostera noltii	Cabaço et al (2007)	RF3												3.59			2.55			3.59	2.55	0.368911
Zostera noltii	Cabaço et al (2007)	RF3												3.59			2.58			3.59	2.58	0.340294
Zostera noltii	Cabaço et al (2007)	RF3												3.68			2.32			3.68	2.32	0.561351
Zostera noltii	Cabaço et al (2007)	RF3												3.69			2.31			3.69	2.31	0.567895
Zostera noltii	Cabaço et al (2007)	RF3												3.71			2.35			3.71	2.35	0.523748
Zostera noltii	Cabaço et al (2007)	RF3												3.72			2.32			3.72	2.32	0.54937
Zostera noltii	Cabaço et al (2007)	RF3												3.77			2.35			3.77	2.35	0.505777
Zostera noltii	Cabaço et al (2007)	RF3												3.7			2.45			3.7	2.45	0.431354
Zostera noltii	Cabaço et al (2007)	RF3												3.73			2.5			3.73	2.5	0.374673
Zostera noltii	Cabaço et al (2007)	RF3												3.73			2.58			3.73	2.58	0.298361
Zostera noltii	Cabaço et al (2007)	RF3												3.78			2.54			3.78	2.54	0.321541
Zostera noltii	Cabaço et al (2007)	RF3												3.8			2.58			3.8	2.58	0.277394
Zostera noltii	Cabaço et al (2007)	RF3												3.83			2.41			3.83	2.41	0.430571
Zostera noltii	Cabaço et al (2007)	RF3												3.86			2.47			3.86	2.47	0.364352
Zostera noltii	Cabaço et al (2007)	RF3												3.93			2.5			3.93	2.5	0.314768
Zostera noltii	Cabaço et al (2007)	RF3												3.92			2.6			3.92	2.6	0.222373
Zostera noltii	Cabaço et al (2007)	RF3												4.02			2.64			4.02	2.64	0.154265
Zostera noltii	Cabaço et al (2007)	RF4												3.13			2.33			3.13	2.33	0.716551
Zostera noltii	Cabaço et al (2007)	RF4												3.34			2.4			3.34	2.4	0.586877
Zostera noltii	Cabaço et al (2007)	RF4												3.42			2.41			3.42	2.41	0.553376
Zostera noltii	Cabaço et al (2007)	RF4												3.41			2.53			3.41	2.53	0.441904
Zostera noltii	Cabaço et al (2007)	RF4												3.33			2.58			3.33	2.58	0.418171
Zostera noltii	Cabaço et al (2007)	RF4												3.425			2.26			3.425	2.26	0.694964
Zostera noltii	Cabaço et al (2007)	RF4												3.49			2.17			3.49	2.17	0.761346
Zostera noltii	Cabaço et al (2007)	RF4												3.54			2.15			3.54	2.15	0.765448
Zostera noltii	Cabaço et al (2007)	RF4												3.55			2.2			3.55	2.2	0.714757
Zostera noltii	Cabaço et al (2007)	RF4												3.59			2.33			3.59	2.33	0.578769
Zostera noltii	Cabaço et al (2007)	RF4												3.7			2.21			3.7	2.21	0.66029
Zostera noltii	Cabaço et al (2007)	RF4												3.77			2.27			3.77	2.27	0.582089
Zostera noltii	Cabaço et al (2007)	RF4												3.78			2.28			3.78	2.28	0.569555
Zostera noltii	Cabaço et al (2007)	RF4												3.78			2.3			3.78	2.3	0.550477
Zostera noltii	Cabaço et al (2007)	RF4												3.7			2.3			3.7	2.3	0.574439
Zostera noltii	Cabaço et al (2007)	RF4												3.73			2.32			3.73	2.32	0.546375
Zostera noltii	Cabaço et al (2007)	RF4												3.71			2.33			3.71	2.33	0.542826
Zostera noltii	Cabaço et al (2007)	RF4												3.69			2.38			3.69	2.38	0.501122
Zostera noltii	Cabaço et al (2007)	RF4												3.7			2.41			3.7	2.41	0.46951
Zostera noltii	Cabaço et al (2007)	RF4												3.81			2.39			3.81	2.39	0.45564
Zostera noltii	Cabaço et al (2007)	RF4												3.82			2.42			3.82	2.42	0.424028
Zostera noltii	Cabaço et al (2007)	RF4												3.54			2.55			3.54	2.55	0.383888
Zostera noltii	Cabaço et al (2007)	RF4												3.58			2.6			3.58	2.6	0.324212
Zostera noltii	Cabaço et al (2007)	RF4												3.59			2.45			3.59	2.45	0.464301
Zostera noltii	Cabaço et al (2007)	RF4												3.65			2.46			3.65	2.46	0.436791
Zostera noltii	Cabaço et al (2007)	RF4												3.67			2.45			3.67	2.45	0.440339
Zostera noltii	Cabaço et al (2007)	RF4												3.66			2.49			3.66	2.49	0.405179
Zostera noltii	Cabaço et al (2007)	RF4												3.66			2.52			3.66	2.52	0.376562
Zostera noltii	Cabaço et al (2007)	RF4												3.625			2.55			3.625	2.55	0.358428
Zostera noltii	Cabaço et al (2007)	RF4												3.7			2.49			3.7	2.49	0.393198
Zostera noltii	Cabaço et al (2007)	RF4												3.71			2.51			3.71	2.51	0.371124
Zostera noltii	Cabaço et al (2007)	RF4												3.71			2.54			3.71	2.54	0.342507
Zostera noltii	Cabaço et al (2007)	RF4												3.75			2.54			3.75	2.54	0.330526
Zostera noltii	Cabaço et al (2007)	RF4												3.64			2.71			3.64	2.71	0.201311
Zostera noltii	Cabaço et al (2007)	RF4												3.66			2.7			3.66	2.7	0.20486
Zostera noltii	Cabaço et al (2007)	RF4												3.77			2.7			3.77	2.7	0.171912
Zostera noltii	Cabaço et al (2007)	RF4												3.8			2.75			3.8	2.75	0.115231
Zostera noltii	Cabaço et al (2007)	RF4												3.8			2.78			3.8	2.78	0.0866141
Zostera noltii	Cabaço et al (2007)	RF4												3.85			2.73			3.85	2.73	0.119333
Zostera noltii	Cabaço et al (2007)	RF4												3.91			2.43			3.91	2.43	0.387531
Zostera noltii	Cabaço et al (2007)	RF4												3.95			2.43			3.95	2.43	0.37555
Zostera noltii	Cabaço et al (2007)	RF4												3.97			2.23			3.97	2.23	0.56034
Zostera noltii	Cabaço et al (2007)	RF4												4			2.31			4	2.31	0.475042
Zostera noltii	Cabaço et al (2007)	RF4												4.11			2.33			4.11	2.33	0.423016
Zostera noltii	Cabaço et al (2007)	RF4												4.23			2.29			4.23	2.29	0.42523
Zostera noltii	Cabaço et al (2007)	RF4												4.13			2.53			4.13	2.53	0.226246
Zostera noltii	Cabaço et al (2007)	RF4												4.02			2.61			4.02	2.61	0.182882
Zostera noltii	Cabaço et al (2007)	RF4												3.66			2.48			3.66	2.48	0.414718
Zostera noltii	Cabaço et al (2007)	RF4												3.68			2.5			3.68	2.5	0.389649
Zostera noltii	Cabaço et al (2007)	RF4												3.7			2.52			3.7	2.52	0.364581
Zostera noltii	Cabaço et al (2007)	Ar3												2.65			2.01			2.65	2.01	1.16557
Zostera noltii	Cabaço et al (2007)	Ar3												2.79			1.93			2.79	1.93	1.19995
Zostera noltii	Cabaço et al (2007)	Ar3												2.95			1.94			2.95	1.94	1.14249
Zostera noltii	Cabaço et al (2007)	Ar3												3.06			2.21			3.06	2.21	0.851985
Zostera noltii	Cabaço et al (2007)	Ar3												3.1			2.2			3.1	2.2	0.849543
Zostera noltii	Cabaço et al (2007)	Ar3												3.25			2.26			3.25	2.26	0.747381
Zostera noltii	Cabaço et al (2007)	Ar3												3.38			2.31			3.38	2.31	0.660747
Zostera noltii	Cabaço et al (2007)	Ar3												3.53			2.32			3.53	2.32	0.60628
Zostera noltii	Cabaço et al (2007)	Ar3												3.61			2.33			3.61	2.33	0.572779
Zostera noltii	Cabaço et al (2007)	Ar3												3.62			2.41			3.62	2.41	0.493472
Zostera noltii	Cabaço et al (2007)	Ar3												3.81			2.48			3.81	2.48	0.369789
Zostera noltii	Cabaço et al (2007)	Ar2												2.99			1.81			2.99	1.81	1.25451
Zostera noltii	Cabaço et al (2007)	Ar2												3.34			1.97			3.34	1.97	0.997054
Zostera noltii	Cabaço et al (2007)	Ar2												3.32			2.17			3.32	2.17	0.812265
Zostera noltii	Cabaço et al (2007)	Ar2												3.36			2.15			3.36	2.15	0.819362
Zostera noltii	Cabaço et al (2007)	Ar2												3.38			2.16			3.38	2.16	0.803832
Zostera noltii	Cabaço et al (2007)	Ar2												3.45			2.22			3.45	2.22	0.725632
Zostera noltii	Cabaço et al (2007)	Ar2												3.59			2.18			3.59	2.18	0.721854
Zostera noltii	Cabaço et al (2007)	Ar2												3.44			2.39			3.44	2.39	0.566464
Zostera noltii	Cabaço et al (2007)	Ar2												3.51			2.3			3.51	2.3	0.631348
Zostera noltii	Cabaço et al (2007)	Ar2												3.64			2.3			3.64	2.3	0.59241
Zostera noltii	Cabaço et al (2007)	Ar2												3.64			2.31			3.64	2.31	0.582871
Zostera noltii	Cabaço et al (2007)	Ar2												3.77			2.31			3.77	2.31	0.543933
Zostera noltii	Cabaço et al (2007)	Ar1												2.65			1.81			2.65	1.81	1.35635
Zostera noltii	Cabaço et al (2007)	Ar1												2.79			1.78			2.79	1.78	1.34303
Zostera noltii	Cabaço et al (2007)	Ar1												2.79			1.91			2.79	1.91	1.21903
Zostera noltii	Cabaço et al (2007)	Ar1												3.03			1.9			3.03	1.9	1.15668
Zostera noltii	Cabaço et al (2007)	Ar1												3.48			1.95			3.48	1.95	0.974199
Zostera noltii	Cabaço et al (2007)	Ar1												3.52			2.1			3.52	2.1	0.819133
Zostera noltii	Cabaço et al (2007)	Ar1												3.56			1.92			3.56	1.92	0.978854
Zostera noltii	Cabaço et al (2007)	Ar1												3.59			1.925			3.59	1.925	0.965099
Zostera noltii	Cabaço et al (2007)	Ar1												3.6			1.92			3.6	1.92	0.966873
Zostera noltii	Cabaço et al (2007)	Ar1												3.69			1.96			3.69	1.96	0.90176
Zostera noltii	Cabaço et al (2007)	Ar1												3.675			2.02			3.675	2.02	0.849019
Zostera noltii	Cabaço et al (2007)	Ar1												3.72			2.03			3.72	2.03	0.826001
Zostera noltii	Cabaço et al (2007)	Ar4												3.23			2.265			3.23	2.265	0.748602
Zostera noltii	Cabaço et al (2007)	Ar4												3.25			2.26			3.25	2.26	0.747381
Zostera noltii	Cabaço et al (2007)	Ar4												3.51			2.16			3.51	2.16	0.764894
Zostera noltii	Cabaço et al (2007)	Ar4												3.55			2.2			3.55	2.2	0.714757
Zostera noltii	Cabaço et al (2007)	Ar4												3.51			2.3			3.51	2.3	0.631348
Zostera noltii	Cabaço et al (2007)	Ar4												3.46			2.36			3.46	2.36	0.58909
Zostera noltii	Cabaço et al (2007)	Ar4												3.48			2.44			3.48	2.44	0.506788
Zostera noltii	Cabaço et al (2007)	Ar4												3.51			2.46			3.51	2.46	0.478724
Zostera noltii	Cabaço et al (2007)	Ar4												3.73			2.27			3.73	2.27	0.59407
Zostera noltii	Cabaço et al (2007)	Ar4												3.75			2.37			3.75	2.37	0.492689
Zostera noltii	Cabaço et al (2007)	Ar4												3.66			2.4			3.66	2.4	0.49103
Zostera noltii	Cabaço et al (2007)	Ar4												3.75			2.58			3.75	2.58	0.29237
Zostera noltii	Cabaço et al (2007)	Tv1												3.12			2.05			3.12	2.05	0.986638
Zostera noltii	Cabaço et al (2007)	Tv1												3.31			2.11			3.31	2.11	0.872494
Zostera noltii	Cabaço et al (2007)	Tv1												3.34			1.98			3.34	1.98	0.987515
Zostera noltii	Cabaço et al (2007)	Tv1												3.38			1.88			3.38	1.88	1.07092
Zostera noltii	Cabaço et al (2007)	Tv1												3.425			2.2			3.425	2.2	0.752198
Zostera noltii	Cabaço et al (2007)	Tv1												3.425			2.24			3.425	2.24	0.714042
Zostera noltii	Cabaço et al (2007)	Tv1												3.47			2.27			3.47	2.27	0.671946
Zostera noltii	Cabaço et al (2007)	Tv1												3.6			1.91			3.6	1.91	0.976412
Zostera noltii	Cabaço et al (2007)	Tv1												3.66			1.98			3.66	1.98	0.891668
Zostera noltii	Cabaço et al (2007)	Tv1												3.58			2.23			3.58	2.23	0.677155
Zostera noltii	Cabaço et al (2007)	Tv1												3.65			2.19			3.65	2.19	0.694344
Zostera noltii	Cabaço et al (2007)	Tv1												3.55			2.46			3.55	2.46	0.466743
Zostera noltii	Cabaço et al (2007)	Tv1												3.68			2.34			3.68	2.34	0.542273
Zostera noltii	Cabaço et al (2007)	Tv1												3.73			2.325			3.73	2.325	0.541605
Zostera noltii	Cabaço et al (2007)	Tv1												3.8			2.39			3.8	2.39	0.458635
Zostera noltii	Cabaço et al (2007)	Tv2												3.28			2.58			3.28	2.58	0.433147
Zostera noltii	Cabaço et al (2007)	Tv2												3.38			2.51			3.38	2.51	0.469967
Zostera noltii	Cabaço et al (2007)	Tv2												3.39			2.4			3.39	2.4	0.571901
Zostera noltii	Cabaço et al (2007)	Tv2												3.43			2.37			3.43	2.37	0.588537
Zostera noltii	Cabaço et al (2007)	Tv2												3.55			2.53			3.55	2.53	0.39997
Zostera noltii	Cabaço et al (2007)	Tv2												3.57			2.5			3.57	2.5	0.422597
Zostera noltii	Cabaço et al (2007)	Tv2												3.73			2.33			3.73	2.33	0.536836
Zostera noltii	Cabaço et al (2007)	Tv2												3.71			2.42			3.71	2.42	0.456975
Zostera noltii	Cabaço et al (2007)	Tv2												3.73			2.46			3.73	2.46	0.412829
Zostera noltii	Cabaço et al (2007)	Tv2												3.67			2.475			3.67	2.475	0.416492
Zostera noltii	Cabaço et al (2007)	Tv2												3.78			2.51			3.78	2.51	0.350158
Zostera noltii	Cabaço et al (2007)	Tv2												3.67			2.56			3.67	2.56	0.33541
Zostera noltii	Cabaço et al (2007)	Tv2												3.59			2.6			3.59	2.6	0.321216
Zostera noltii	Cabaço et al (2007)	Tv2												3.73			2.63			3.73	2.63	0.250666
Zostera noltii	Cabaço et al (2007)	Tv2												3.75			2.66			3.75	2.66	0.216058
Zostera noltii	Cabaço et al (2007)	Tv2												3.84			2.66			3.84	2.66	0.189101
Zostera noltii	Garcia-Marín et al (2013)	R1	2010				7800	9950	14250	45	53	77		3.89209	3.99782	4.15381	1.65321	1.72428	1.88649	4.15381	1.88649	0.832956																		1.76		0.14				0.16		-0.841
Zostera noltii	Garcia-Marín et al (2013)	R2	2010				11100	12550	15450	46.75	69	135.75		4.04532	4.09864	4.18893	1.66978	1.83885	2.13274	4.18893	2.13274	0.587542																		1.54		1.25				0.21		-0.074
Zostera noltii	Garcia-Marín et al (2013)	R3	2010				8400	9900	12900	64.5	74	102.5		3.92428	3.99564	4.11059	1.80956	1.86923	2.01072	4.11059	2.01072	0.727397																		0.5		0				0.34		-0.787
Zostera noltii	Garcia-Marín et al (2013)	I1	2010				4800	5650	7350	10.5	12.5	18.5		3.68124	3.75205	3.86629	1.02119	1.09691	1.26717	3.86629	1.26717	1.50985																		10.15		0.38				0.57		2.223
Zostera noltii	Garcia-Marín et al (2013)	I2	2010				2150	2400	2900	3	3.75	6		3.33244	3.38021	3.4624	0.477121	0.574031	0.778151	3.4624	0.778151	2.0973																		4.25		0				0.59		0.673
Zostera noltii	Garcia-Marín et al (2013)	H1	2009				9400	10200	11800	41.75	46.5	60.75		3.97313	4.0086	4.07188	1.62066	1.66745	1.78355	4.07188	1.78355	0.955696																		5.94		0.15				0.11		0.005
Zostera noltii	Garcia-Marín et al (2013)	H1	2011				1100	1500	2300	1	1.5	3		3.04139	3.17609	3.36173	0	0.176091	0.477121	3.36173	0.477121	2.4146																		6.1		1.43				0.13		0.893
Zostera noltii	Garcia-Marín et al (2013)	H2	2011				9300	10000	11400	58.25	64.5	83.25		3.96848	4	4.0569	1.7653	1.80956	1.92038	4.0569	1.92038	0.829652																		6.1		1.43				0.13		0.893
Zostera noltii	Garcia-Marín et al (2013)	H3	2011				6350	7200	8900	55.75	64	88.75		3.80277	3.85733	3.94939	1.74624	1.80618	1.94817	3.94939	1.94817	0.835352																		4.85		0.8				0.41		0.876
Zostera noltii	Garcia-Marín et al (2013)	C1	2011				3300	3800	4800	41.25	52.75	87.25		3.51851	3.57978	3.68124	1.61542	1.72222	1.94077	3.68124	1.94077	0.922731																		2.69		0.07				0.07		-0.906
Zostera noltii	Garcia-Marín et al (2013)	C2	2010				15650	17050	19850	90	108.5	164		4.19451	4.23172	4.29776	1.95424	2.03543	2.21484	4.29776	2.21484	0.476625																		1.33		0.06				0.03		-1.301
Zostera noltii	Garcia-Marín et al (2013)	C2	2011				15900	17500	20700	43.75	53	80.75		4.2014	4.24304	4.31597	1.64098	1.72428	1.90714	4.31597	1.90714	0.764687																		2.57		0.06				0.06		-0.946
Zostera noltii	Garcia-Marín et al (2013)	C3	2010				8900	9500	10700	91	129	243		3.94939	3.97772	4.02938	1.95904	2.11059	2.38561	4.02938	2.38561	0.39412																		3.98		0.05				0.03		-0.709
Zostera noltii	Plus et al (2003)	Thau Lagoon	1994	2		45.47	200			20				2.30103			1.30103			2.30103	1.30103	1.94638								13	13			520
Zostera noltii	Plus et al (2003)	Thau Lagoon	1994	3		75.94	275			25				2.43933			1.39794			2.43933	1.39794	1.81251								12	12.5			550
Zostera noltii	Plus et al (2003)	Thau Lagoon	1994	4		106.41	250			85				2.39794			1.92942			2.39794	1.92942	1.31793								15.5	13.75			750
Zostera noltii	Plus et al (2003)	Thau Lagoon	1994	5		136.88	500			82.5				2.69897			1.91645			2.69897	1.91645	1.24014								23.5	19.5			750
Zostera noltii	Plus et al (2003)	Thau Lagoon	1994	6		167.35	600			110				2.77815			2.04139			2.77815	2.04139	1.09724								25.5	24.5			800
Zostera noltii	Plus et al (2003)	Thau Lagoon	1994	7		197.82	1300			215				3.11394			2.33244			3.11394	2.33244	0.719034								26	25.75			700
Zostera noltii	Plus et al (2003)	Thau Lagoon	1994	8		228.29	2250			145				3.35218			2.16137			3.35218	2.16137	0.81086								21.5	23.75			660
Zostera noltii	Plus et al (2003)	Thau Lagoon	1994	9		258.76	2250			202.5				3.35218			2.30643			3.35218	2.30643	0.67249								15	18.25			400
Zostera noltii	Plus et al (2003)	Thau Lagoon	1994	10		289.23	2075			175				3.31702			2.24304			3.31702	2.24304	0.743487								11	13			350
Zostera noltii	Plus et al (2003)	Thau Lagoon	1994	11		319.7	1400			97.5				3.14613			1.989			3.14613	1.989	1.037								7.5	9.25			250
Zostera noltii	Plus et al (2003)	Thau Lagoon	1994	12		350.17	1075			92.5				3.03141			1.96614			3.03141	1.96614	1.09317								9	8.25			300
Zostera noltii	Plus et al (2003)	Thau Lagoon	1995	1		380	1175			85				3.07004			1.92942			3.07004	1.92942	1.11663								9.5	9.25			370
Zostera noltii	Plus et al (2003)	Thau Lagoon	1995	2		410.47	1450			110				3.16137			2.04139			3.16137	2.04139	0.982458								12	10.75			520
Zostera noltii	Plus et al (2003)	Thau Lagoon	1995	3		440.94	2175			200				3.33746			2.30103			3.33746	2.30103	0.682046								12	12			680
Zostera noltii	Plus et al (2003)	Thau Lagoon	1995	4		471.41	2575			147.5				3.41078			2.16879			3.41078	2.16879	0.786227								20.5	16.25			720
Zostera noltii	Plus et al (2003)	Thau Lagoon	1995	5		501.88	2775			145				3.44326			2.16137			3.44326	2.16137	0.783579								18	19.25			700
Zostera noltii	Plus et al (2003)	Thau Lagoon	1995	6		532.35	2200			225				3.34242			2.35218			3.34242	2.35218	0.631765								25.5	21.75			750
Zostera noltii	Plus et al (2003)	Thau Lagoon	1995	7		562.82	1750			182.5				3.24304			2.26126			3.24304	2.26126	0.748261								25.5	25.5			750
Zostera noltii	Plus et al (2003)	Thau Lagoon	1995	8		593.29	1200			107.5				3.07918			2.03141			3.07918	2.03141	1.0166								20.5	23			640
Zostera noltii	Plus et al (2003)	Thau Lagoon	1995	9		623.76	1000			90				3			1.95424			3	1.95424	1.11392								19	19.75			470
Zostera noltii	Plus et al (2003)	Thau Lagoon	1995	10		654.23	775			45				2.8893			1.65321			2.8893	1.65321	1.43423								14	16.5			360
Zostera noltii	Plus et al (2003)	Thau Lagoon	1995	11		684.7	575			35				2.75967			1.54407			2.75967	1.54407	1.57717								9	11.5			250
Zostera marina	Olesen & Sand-Jensen 1994	(various)					490.403			295.561				2.69055			2.47065			2.69055	2.47065	0.714013
Zostera marina	Olesen & Sand-Jensen 1994	(various)					714.111			374.462				2.85377			2.57341			2.85377	2.57341	0.567103
Zostera marina	Olesen & Sand-Jensen 1994	(various)					819.478			479.181				2.91354			2.6805			2.91354	2.6805	0.447045
Zostera marina	Olesen & Sand-Jensen 1994	(various)					952.094			176.332				2.97868			2.24633			2.97868	2.24633	0.841686
Zostera marina	Olesen & Sand-Jensen 1994	(various)					1049.47			515.235				3.02097			2.71201			3.02097	2.71201	0.384812
Zostera marina	Olesen & Sand-Jensen 1994	(various)					1113.91			574.082				3.04685			2.75897			3.04685	2.75897	0.332258
Zostera marina	Olesen & Sand-Jensen 1994	(various)					1176.98			454.544				3.07077			2.65758			3.07077	2.65758	0.421817
Zostera marina	Olesen & Sand-Jensen 1994	(various)					1233.82			371.875				3.09125			2.5704			3.09125	2.5704	0.498842
Zostera marina	Olesen & Sand-Jensen 1994	(various)					1244.38			512.397				3.09495			2.70961			3.09495	2.70961	0.364942
Zostera marina	Olesen & Sand-Jensen 1994	(various)					1290			362.949				3.11059			2.55985			3.11059	2.55985	0.503114
Zostera marina	Olesen & Sand-Jensen 1994	(various)					1540.74			391.047				3.18773			2.59223			3.18773	2.59223	0.449119
Zostera marina	Olesen & Sand-Jensen 1994	(various)					1844.11			475.989				3.26579			2.6776			3.26579	2.6776	0.344306
Zostera marina	Olesen & Sand-Jensen 1994	(various)					1853.91			370.362				3.26809			2.56863			3.26809	2.56863	0.447564
Zostera marina	Olesen & Sand-Jensen 1994	(various)					1895.29			365.411				3.27768			2.56278			3.27768	2.56278	0.450267
Zostera marina	Olesen & Sand-Jensen 1994	(various)					1967.3			569.76				3.29387			2.75569			3.29387	2.75569	0.2614
Zostera marina	Olesen & Sand-Jensen 1994	(various)					1986.16			440.223				3.29802			2.64367			3.29802	2.64367	0.367013
Zostera marina	Olesen & Sand-Jensen 1994	(various)					2159.98			485.203				3.33445			2.68592			3.33445	2.68592	0.315798
Zostera marina	Olesen & Sand-Jensen 1994	(various)					2209.93			512.148				3.34438			2.7094			3.34438	2.7094	0.290433
Zostera marina	Olesen & Sand-Jensen 1994	(various)					2243.15			429.46				3.35086			2.63292			3.35086	2.63292	0.36144
Zostera marina	Olesen & Sand-Jensen 1994	(various)					2325.73			440.486				3.36656			2.64393			3.36656	2.64393	0.346235
Zostera marina	Olesen & Sand-Jensen 1994	(various)					2453.36			33.9921				3.38976			1.53138			3.38976	1.53138	1.40055
Zostera marina	Olesen & Sand-Jensen 1994	(various)					2431.5			499.365				3.38588			2.69842			3.38588	2.69842	0.288476
Zostera marina	Olesen & Sand-Jensen 1994	(various)					2446.49			474.463				3.38854			2.6762			3.38854	2.6762	0.308868
Zostera marina	Olesen & Sand-Jensen 1994	(various)					2520.06			502.423				3.40141			2.70107			3.40141	2.70107	0.281293
Zostera marina	Olesen & Sand-Jensen 1994	(various)					2540.37			543.298				3.4049			2.73504			3.4049	2.73504	0.247847
Zostera marina	Olesen & Sand-Jensen 1994	(various)					2578.33			258.313				3.41134			2.41215			3.41134	2.41215	0.553923
Zostera marina	Olesen & Sand-Jensen 1994	(various)					2598.58			638.015				3.41474			2.80483			3.41474	2.80483	0.178324
Zostera marina	Olesen & Sand-Jensen 1994	(various)					2634.45			588.215				3.42069			2.76954			3.42069	2.76954	0.210208
Zostera marina	Olesen & Sand-Jensen 1994	(various)					2870.5			607.333				3.45796			2.78343			3.45796	2.78343	0.185795
Zostera marina	Olesen & Sand-Jensen 1994	(various)					2905.19			359.218				3.46317			2.55536			3.46317	2.55536	0.401787
Zostera marina	Olesen & Sand-Jensen 1994	(various)					2955.49			348.295				3.47063			2.54195			3.47063	2.54195	0.412347
Zostera marina	Olesen & Sand-Jensen 1994	(various)					3004.49			481.871				3.47777			2.68293			3.47777	2.68293	0.275724
Zostera marina	Lee et al 2006		2001	7	25	207.82	234.347	255	296.305	251.481	302.5	455.556		2.36986	2.40654	2.47174	2.40051	2.48073	2.65854	2.47174	2.65854	0.60032	77.443	82.093	26.1498	27.5008	0.337665	0.334996		20.216		32.7137								56.116	2.16604			31.0997	4.74934	97.9047	0.629464
Zostera marina	Lee et al 2006		2001	8	8	221.29																								22.5936										70.4862				18.5507	39.5778	111.491	1.62723
Zostera marina	Lee et al 2006		2001	8	30	243.29	164.297	180	211.406	101.852	115	154.444		2.21563	2.25527	2.32512	2.00797	2.0607	2.18877	2.32512	2.18877	1.09235	62.5377	65.4402	20.6012	22.2412	0.329421	0.339871		23.978	22.2625	30.1233								48.7617	5.98742			49.7869	5.01319	52.4312
Zostera marina	Lee et al 2006		2001	9	8	251.76																								24.1795											1.88428
Zostera marina	Lee et al 2006		2001	9	27	270.76	249.95	282	346.099	68.5185	75	94.4444		2.39785	2.45025	2.5392	1.83581	1.87506	1.97518	2.5392	1.97518	1.23198	35.7006	37.7281	13.3756	14.0903	0.37466	0.373468		21.9604	23.0699	31.9383								24.2819				35.8738		57.5137	0.368304
Zostera marina	Lee et al 2006		2001	11	15	319.7	269.083	285	316.834	61.1111	70	96.6667		2.42989	2.45484	2.50083	1.78612	1.8451	1.98528	2.50083	1.98528	1.23383	48.4374	50.0467	10.5819	11.3065	0.218466	0.225918		18.8728	20.4166	32.9956								37.7208				42.6939	26.3852	65.559	0.669643
Zostera marina	Lee et al 2006		2001	11	26	330.7																								17.2181											4.61384
Zostera marina	Lee et al 2006		2001	12	14	349.17	76.5995	90	116.801	14.4444	20	36.6667		1.88423	1.95424	2.06745	1.1597	1.30103	1.56427	2.06745	1.56427	1.76524	41.5842	43.3914	11.4746	11.9198	0.275938	0.274703		15.5149	16.3665	32.0969								26.3926	0.722013			44.8764	7.38786	51.9496	0.294643
Zostera marina	Lee et al 2006		2002	1	17	17	235.71	270	338.581	41.1111	47.5	66.6667		2.37238	2.43136	2.52966	1.61396	1.67669	1.82391	2.52966	1.82391	1.37913	42.2635	43.9268	12.7819	13.2969	0.302434	0.302706		12.3977	13.9563	33.0837								139.243	0.264151			52.2421	20.5805	190.419	2.32366
Zostera marina	Lee et al 2006		2002	2	14	44.47	181.419	222	303.162	38.1481	42.5	55.5556		2.25868	2.34635	2.48167	1.58147	1.62839	1.74473	2.48167	1.74473	1.46903	43.9604	45.1709	11.9474	12.8978	0.271776	0.285533		9.73018	11.0639	34.6872								115.069	0.211321			18.0051	5.27704	96.0963	0.997768
Zostera marina	Lee et al 2006		2002	3	17	77.94	260.069	300	379.863	73.7037	75	78.8889		2.41509	2.47712	2.57963	1.86749	1.87506	1.89702	2.57963	1.89702	1.29442	54.1468	58.7485	13.0719	14.5237	0.241417	0.247218		11.1527	10.4414	34.1233								20.2399	0.880503			28.9173	8.70712	40.4306	0.254464
Zostera marina	Lee et al 2006		2002	4	13	104.41	247.764	275	329.473	132.222	140	163.333		2.39404	2.43933	2.51782	2.1213	2.14613	2.21307	2.51782	2.21307	1.01145	33.654	36.5141	8.12464	9.02693	0.241417	0.247218		12.7549	11.9538	33.4361								28.1814	1.53208			23.3248	7.65172	45.088	0.200893
Zostera marina	Lee et al 2006		2002	5	10	131.88	317.675	360	444.65	215.185	245	334.444		2.50198	2.5563	2.64802	2.33281	2.38917	2.52432	2.64802	2.52432	0.67555	12.387	13.4397	2.99044	3.32254	0.241417	0.247218		14.9615	13.8582	31.3921								98.8253	1.35597			26.0529	12.6649	70.9872	0.602679
Zostera marina	Lee et al 2006		2002	5	26	147.88																								16.696		32.2379
Zostera marina	Lee et al 2006		2002	6	9	161.35																								18.8436											2.25409
Zostera marina	Lee et al 2006		2002	6	22	174.35	196.881	220	266.238	141.852	160	214.444		2.2942	2.34242	2.42527	2.15184	2.20412	2.33131	2.42527	2.33131	0.92638								19.0295	18.1897	33.6123								25.402				29.1901	4.22164	49.2994	0.381696
Zostera marina	Lee et al 2006		2002	7	21	203.82	259.789	282	326.421	140.37	157.5	208.889		2.41462	2.45025	2.51378	2.14728	2.19728	2.31992	2.51378	2.31992	0.910744								19.3079	19.1687	29.9471								31.2023	3.16981			28.9173	85.2243	48.0087	0.736607
Zostera marina	Muller et al 2014	Prangli		5		136.88	575	610.36	681.08	27.31	29.76	37.11		2.75967	2.78559	2.8332	1.43632	1.47363	1.56949	2.8332	1.56949	1.5309
Zostera marina	Muller et al 2014	Prangli		5		136.88	300	520.79	962.37	16.21	23.85	46.77		2.47712	2.71666	2.98334	1.20978	1.37749	1.66997	2.98334	1.66997	1.39008
Zostera marina	Muller et al 2014	Prangli		5		136.88	133.33	147.76	176.62	7.8	11.27	21.68		2.12493	2.16956	2.24704	0.892095	1.05192	1.33606	2.24704	1.33606	1.92914
Zostera marina	Muller et al 2014	Prangli		7		197.82	966.67	1321.4	2030.86	69.42	96.13	176.26		2.98528	3.12103	3.30768	1.84148	1.98286	2.24615	3.30768	2.24615	0.743312
Zostera marina	Muller et al 2014	Prangli		7		197.82	366.67	443.05	595.81	38.85	53.99	99.41		2.56428	2.64645	2.77511	1.58939	1.73231	1.99743	2.77511	1.99743	1.14009
Zostera marina	Muller et al 2014	Prangli		7		197.82	216.67	274.41	389.89	15.06	20.69	37.58		2.3358	2.4384	2.59094	1.17782	1.31576	1.57496	2.59094	1.57496	1.59825
Zostera marina	Muller et al 2014	Prangli		9		258.76	1300	1626.92	2280.76	65.47	82.93	135.31		3.11394	3.21137	3.35808	1.81604	1.91871	2.13133	3.35808	2.13133	0.837747
Zostera marina	Muller et al 2014	Prangli		9		258.76	275	325	425	28.06	32.71	46.66		2.43933	2.51188	2.62839	1.44809	1.51468	1.66894	2.62839	1.66894	1.49738
Zostera marina	Muller et al 2014	Prangli		9		258.76	300	408.97	626.91	37.14	49.94	88.34		2.47712	2.61169	2.79721	1.56984	1.69845	1.94616	2.79721	1.94616	1.18238
Zostera marina	Muller et al 2014	Ahelaid		5		136.88	208.33	352.67	641.35	8.16	14.24	32.48		2.31875	2.54737	2.8071	0.91169	1.15351	1.51162	2.8071	1.51162	1.59393
Zostera marina	Muller et al 2014	Ahelaid		7		197.82	358.33	421.25	547.09	23.35	33.02	62.03		2.55428	2.62454	2.73806	1.36829	1.51878	1.7926	2.73806	1.7926	1.34657
Zostera marina	Muller et al 2014	Ahelaid		9		258.76	316.67	417.71	619.79	26.58	33.32	53.54		2.50061	2.62087	2.79224	1.42455	1.5227	1.72868	2.79224	1.72868	1.39132
Zostera marina	Muller et al 2014	Saarnaki		5		136.88	325	457.29	721.87	14.14	23.18	50.3		2.51188	2.66019	2.85846	1.15045	1.36511	1.70157	2.85846	1.70157	1.39735
Zostera marina	Muller et al 2014	Saarnaki		7		197.82	658.33	833.92	1185.1	37.77	48.01	78.73		2.81844	2.92112	3.07375	1.57715	1.68133	1.89614	3.07375	1.89614	1.14726
Zostera marina	Muller et al 2014	Soru		5		136.88	475	794.18	1432.54	23.97	36.2	72.89		2.67669	2.89992	3.15611	1.37967	1.55871	1.86267	3.15611	1.86267	1.15452
Zostera marina	Muller et al 2014	Soru		5		136.88	158.33	216.07	331.55	9.85	14.03	26.57		2.19956	2.33459	2.52055	0.993436	1.14706	1.42439	2.52055	1.42439	1.76296
Zostera marina	Muller et al 2014	Soru		5		136.88	50	50	50	0.75	0.75	0.75		1.69897	1.69897	1.69897	-0.124939	-0.124939	-0.124939	1.69897	-0.124939	3.48695
Zostera marina	Muller et al 2014	Soru		7		197.82	1083	1649.97	2783.91	36.93	45.56	71.45		3.03463	3.21748	3.44466	1.56738	1.65858	1.854	3.44466	1.854	1.07636
Zostera marina	Muller et al 2014	Soru		7		197.82	558	884.93	1538.79	45.62	65.58	125.46		2.74663	2.94691	3.18718	1.65916	1.81677	2.09851	3.18718	2.09851	0.920247
Zostera marina	Muller et al 2014	Soru		9		258.76	1066.67	1535.93	2474.45	68.59	83.89	129.79		3.02803	3.18637	3.39348	1.83626	1.92371	2.11324	3.39348	2.11324	0.844398
Zostera marina	Muller et al 2014	Soru		9		258.76	162.5	250.89	427.67	18.42	29.67	63.42		2.21085	2.39948	2.63111	1.26529	1.47232	1.80223	2.63111	1.80223	1.36942
Zostera japonica	Lee et al 2006		2001	7	6	188.82	6235.77	6600	7328.45	110.741	112	115.778		3.79489	3.81954	3.86501	2.04431	2.04922	2.06363	3.86501	2.06363	0.750491	16.817	17.6969	1.66669	1.81725	0.0991073	0.102688				30.5286	30.5286								4.59623				6.59631		0.341518
Zostera japonica	Lee et al 2006		2001	7	25	207.82	8963.41	9450	10423.2	144.815	150	165.556		3.95247	3.97543	4.018	2.16081	2.17609	2.21894	4.018	2.21894	0.556509	20.9323	21.609	3.21482	3.77284	0.153582	0.174596				32.7137	31.6211							56.116	2.16604			31.0997	4.74934	97.9047	0.629464
Zostera japonica	Lee et al 2006		2001	8	8	221.29																																		70.4862				18.5507	39.5778	111.491	1.62723
Zostera japonica	Lee et al 2006		2001	8	30	243.29	6127.21	7200	9345.59	108.519	127.5	184.444		3.78726	3.85733	3.97061	2.0355	2.10551	2.26587	3.97061	2.26587	0.525946	18.8346	19.3061	2.98787	3.45572	0.158638	0.178996				30.1233	30.1233							48.7617	5.98742			49.7869	5.01319	52.4312
Zostera japonica	Lee et al 2006		2001	9	8	251.76																																			1.88428
Zostera japonica	Lee et al 2006		2001	9	27	270.76	6912.55	7500	8674.9	61.8519	70	94.4444		3.83964	3.87506	3.93826	1.79135	1.8451	1.97518	3.93826	1.97518	0.812922	16.6627	17.1995	5.88908	7.40216	0.353428	0.430371				31.9383	31.9383							24.2819				35.8738		57.5137	0.368304
Zostera japonica	Lee et al 2006		2001	11	15	319.7	6279.54	6600	7240.92	84.8148	95	125.556		3.79793	3.81954	3.85979	1.92847	1.97772	2.09884	3.85979	2.09884	0.718467	10.6018	11.261	3.19556	3.77816	0.301418	0.335508				32.9956	32.467							37.7208				42.6939	26.3852	65.559	0.669643
Zostera japonica	Lee et al 2006		2001	11	26	330.7																																			4.61384
Zostera japonica	Lee et al 2006		2001	12	14	349.17	5542.93	6600	8714.14	44.8148	50	65.5556		3.74374	3.81954	3.94022	1.65142	1.69897	1.81661	3.94022	1.81661	0.963592	12.0758	12.9687	1.97088	2.2073	0.163208	0.170202				32.0969	32.0969							26.3926	0.722013			44.8764	7.38786	51.9496	0.294643
Zostera japonica	Lee et al 2006		2002	1	17	17	6485.35	7200	8629.3	40.3704	47.5	68.8889		3.81193	3.85733	3.93598	1.60606	1.67669	1.83815	3.93598	1.83815	0.944318	9.9537	10.4497	4.22797	5.04307	0.424763	0.482603				33.0837	32.5903							139.243	0.264151			52.2421	20.5805	190.419	2.32366
Zostera japonica	Lee et al 2006		2002	2	14	44.47	4331.83	4500	4836.34	41.8519	42.5	44.4444		3.63667	3.65321	3.68452	1.62171	1.62839	1.64782	3.68452	1.64782	1.20119	12.2661	12.7043	4.50148	5.2965	0.366986	0.416905				34.6872	33.8855							115.069	0.211321			18.0051	5.27704	96.0963	0.997768
Zostera japonica	Lee et al 2006		2002	3	17	77.94	10994.5	11400	12210.9	71.4815	95	165.556		4.04118	4.0569	4.08675	1.85419	1.97772	2.21894	4.08675	2.21894	0.535918	12.5965	13	4.1026	4.66479	0.325694	0.35883				34.1233	34.4053							20.2399	0.880503			28.9173	8.70712	40.4306	0.254464
Zostera japonica	Lee et al 2006		2002	4	13	104.41	10730.3	12000	14539.4	99.6296	115	161.111		4.03061	4.07918	4.16255	1.99839	2.0607	2.20713	4.16255	2.20713	0.524488	11.7689	12.0739	4.15138	4.61601	0.352742	0.382314				33.4361	33.7797							28.1814	1.53208			23.3248	7.65172	45.088	0.200893
Zostera japonica	Lee et al 2006		2002	5	10	131.88	11200.8	12450	14948.4	161.111	187.5	266.667		4.04925	4.09517	4.1746	2.20713	2.273	2.42597	4.1746	2.42597	0.312124	17.2565	17.6526	3.37848	3.80941	0.19578	0.215799				31.3921	32.4141							98.8253	1.35597			26.0529	12.6649	70.9872	0.602679
Zostera japonica	Lee et al 2006		2002	5	26	147.88																	19.8076	20.2378	2.81058	3.19117	0.141894	0.157684				32.2379	31.815
Zostera japonica	Lee et al 2006		2002	6	9	161.35																																			2.25409
Zostera japonica	Lee et al 2006		2002	6	22	174.35	10988.1	12300	14923.7	147.778	170	236.667		4.04092	4.08991	4.17388	2.16961	2.23045	2.37414	4.17388	2.37414	0.361781										33.6123	33.6123							25.402				29.1901	4.22164	49.2994	0.381696
Zostera japonica	Lee et al 2006		2002	7	21	203.82	10776.2	11100	11747.5	133.704	140	158.889		4.03247	4.04532	4.06995	2.12614	2.14613	2.20109	4.06995	2.20109	0.557977										29.9471	31.7797							31.2023	3.16981			28.9173	85.2243	48.0087	0.736607
Zostera noltii	Plus et al (2001)	Thau Lagoon												NaN			1.66622			NaN	1.66622									21.5						NaN	370			0.88				0.04		0.78
Zostera noltii	Plus et al (2001)	Thau Lagoon												NaN			1.93834			NaN	1.93834		17.2565							21.5						NaN	370			0.88				0.04		0.78
Zostera noltii	Plus et al (2001)	Thau Lagoon												3.39489			1.85447			3.39489	1.85447	1.09082								21.5	21.5					NaN	370			0.88				0.04		0.78
Zostera noltii	Plus et al (2001)	Thau Lagoon												3.54948			1.85865			3.54948	1.85865	1.04052	19.8076							21.5	21.5					NaN	370			0.88				0.04		0.78
Zostera noltii	Plus et al (2001)	Thau Lagoon												NaN			2.03578			NaN	2.03578									21.7						NaN	446.5			0.81				0.06		0.88
Zostera noltii	Plus et al (2001)	Thau Lagoon												NaN			2.1095			NaN	2.1095									21.7						NaN	446.5			0.81				0.06		0.88
Zostera noltii	Plus et al (2001)	Thau Lagoon												NaN			2.08096			NaN	2.08096									21.7						NaN	446.5			0.81				0.06		0.88
Zostera noltii	Plus et al (2001)	Thau Lagoon												3.49087			2.18287			3.49087	2.18287	0.748808								21.7	21.7					NaN	446.5			0.81				0.06		0.88
Zostera noltii	Plus et al (2001)	Thau Lagoon												3.62344			2.0608			3.62344	2.0608	0.825547								21.7	21.7					NaN	446.5			0.81				0.06		0.88
Zostera noltii	Plus et al (2001)	Thau Lagoon												3.66656			1.98854			3.66656	1.98854	0.881562								21.7	21.7					NaN	446.5			0.81				0.06		0.88
Zostera noltii	Plus et al (2001)	Thau Lagoon												3.49087			2.18287			3.49087	2.18287	0.748808								21.7	21.7					NaN	446.5			0.81				0.06		0.88
Zostera noltii	Plus et al (2001)	Thau Lagoon												3.62344			2.0608			3.62344	2.0608	0.825547								21.7	21.7					NaN	446.5			0.81				0.06		0.88
Zostera noltii	Plus et al (2001)	Thau Lagoon												3.66656			1.98854			3.66656	1.98854	0.881562								21.7	21.7					NaN	446.5			0.81				0.06		0.88
Zostera noltii	Plus et al (2001)	Thau Lagoon												3.44688			1.92296			3.44688	1.92296	1.00991								14.3	18					NaN	761			0.38				0.21		0.15
Zostera noltii	Plus et al (2001)	Thau Lagoon												3.37767			1.83619			3.37767	1.83619	1.11341								14.3	14.3					NaN	761			0.38				0.21		0.15
Zostera noltii	Plus et al (2001)	Thau Lagoon												3.23757			1.73056			3.23757	1.73056	1.25614								14.3	14.3					NaN	761			0.38				0.21		0.15
Zostera noltii	Plus et al (2001)	Thau Lagoon												3.36139			1.80968			3.36139	1.80968	1.14358								14	14.15					1703	805			0.36				0.17		0.17
Zostera noltii	Plus et al (2001)	Thau Lagoon												3.3647			1.88226			3.3647	1.88226	1.07335								14	14					1703	805			0.36				0.17		0.17
Zostera noltii	Plus et al (2001)	Thau Lagoon												3.34278			1.7713			3.34278	1.7713	1.18576								14	14					1703	805			0.36				0.17		0.17
Zostera noltii	Plus et al (2001)	Thau Lagoon												3.51364			2.24006			3.51364	2.24006	0.687434								26.8	20.4					NaN	781			0.77				0.09		0.77
Zostera noltii	Plus et al (2001)	Thau Lagoon												3.14176			2.06161			3.14176	2.06161	0.969047								26.8	26.8					NaN	781			0.77				0.09		0.77
Zostera noltii	Plus et al (2001)	Thau Lagoon												3.35133			2.08501			3.35133	2.08501	0.88395								26.8	26.8					NaN	781			0.77				0.09		0.77
Zostera noltii	Plus et al (2001)	Thau Lagoon												3.35639			2.12262			3.35639	2.12262	0.846564								26.8	26.8					NaN	781			0.77				0.09		0.77
Zostera noltii	Plus et al (2001)	Thau Lagoon												3.34449			2.18137			3.34449	2.18137	0.794084								26.8	26.8					NaN	781			0.77				0.09		0.77
Zostera noltii	Plus et al (2001)	Thau Lagoon												3.22412			2.0891			3.22412	2.0891	0.918151								26.8	26.8					NaN	627			0.83				0.07		0.69
Zostera noltii	Plus et al (2001)	Thau Lagoon												3.35639			2.12262			3.35639	2.12262	0.846564								26.8	26.8					NaN	627			0.83				0.07		0.69
Zostera noltii	Plus et al (2001)	Thau Lagoon												3.34449			2.18137			3.34449	2.18137	0.794084								26.8	26.8					NaN	627			0.83				0.07		0.69
Zostera noltii	Plus et al (2001)	Thau Lagoon												3.22412			2.0891			3.22412	2.0891	0.918151								26.8	26.8					NaN	627			0.83				0.07		0.69
Zostera noltii	Plus et al (2001)	Thau Lagoon												3.33049			1.847			3.33049	1.847	1.11723								14.3	20.55					NaN	597			4.71				2.77		0.94
Zostera noltii	Plus et al (2001)	Thau Lagoon												3.33929			1.68653			3.33929	1.68653	1.26767								14.3	14.3					NaN	597			4.71				2.77		0.94
Zostera noltii	Plus et al (2001)	Thau Lagoon												3.34278			1.6051			3.34278	1.6051	1.3443								14.3	14.3					NaN	597			4.71				2.77		0.94
Zostera noltii	Plus et al (2001)	Thau Lagoon												3.40097			1.83586			3.40097	1.83586	1.10675								14.5	14.4					NaN	750			3.87				2.62		0.94
Zostera noltii	Plus et al (2001)	Thau Lagoon												3.40248			1.78119			3.40248	1.78119	1.15845								14.5	14.5					NaN	750			3.87				2.62		0.94
Zostera noltii	Plus et al (2001)	Thau Lagoon												3.28749			1.56686			3.28749	1.56686	1.39734								14.5	14.5					NaN	750			3.87				2.62		0.94
Zostera noltii	Plus et al (2001)	Thau Lagoon												3.06037			1.49891			3.06037	1.49891	1.53018								9	11.75					2399	1036			0.6				0.24		0.06
Zostera noltii	Plus et al (2001)	Thau Lagoon												2.93432			1.43711			2.93432	1.43711	1.62689								9	9					2399	1036			0.6				0.24		0.06
Zostera noltii	Plus et al (2001)	Thau Lagoon												3.12207			1.51434			3.12207	1.51434	1.49699								9	9					2399	1036			0.6				0.24		0.06
Zostera noltii	Plus et al (2001)	Thau Lagoon												3.07343			1.55482			3.07343	1.55482	1.47294								9.6	9.3					2353	984			0.36				0.23		0.1
Zostera noltii	Plus et al (2001)	Thau Lagoon												2.89249			1.13483			2.89249	1.13483	1.92777								9.6	9.6					2353	984			0.36				0.23		0.1
Zostera noltii	Plus et al (2001)	Thau Lagoon												3.02945			1.27005			3.02945	1.27005	1.75776								9.6	9.6					2353	984			0.36				0.23		0.1
Zostera noltii	Plus et al (2001)	Thau Lagoon												3.31416			1.55705			3.31416	1.55705	1.3987								17.3	13.45					2613	1453			0.57				0.14		0.15
Zostera noltii	Plus et al (2001)	Thau Lagoon												3.35974			1.57908			3.35974	1.57908	1.36404								17.3	17.3					2613	1453			0.57				0.14		0.15
Zostera noltii	Plus et al (2001)	Thau Lagoon												3.23756			1.31593			3.23756	1.31593	1.65165								17.3	17.3					2613	1453			0.57				0.14		0.15
Zostera noltii	Plus et al (2001)	Thau Lagoon												3.21725			1.28817			3.21725	1.28817	1.68421								17.3	17.3					2635	1382			0.39				0.14		0.16
Zostera noltii	Plus et al (2001)	Thau Lagoon												3.31784			1.43029			3.31784	1.43029	1.51852								17.3	17.3					2635	1382			0.39				0.14		0.16
Zostera noltii	Plus et al (2001)	Thau Lagoon												3.22865			1.41462			3.22865	1.41462	1.56018								17.3	17.3					2635	1382			0.39				0.14		0.16
Zostera noltii	Plus et al (2001)	Thau Lagoon												3.21725			1.28817			3.21725	1.28817	1.68421								17.3	17.3					784	345			0.39				0.14		0.16
Zostera noltii	Plus et al (2001)	Thau Lagoon												3.31784			1.43029			3.31784	1.43029	1.51852								17.3	17.3					784	345			0.39				0.14		0.16
Zostera noltii	Plus et al (2001)	Thau Lagoon												3.22865			1.41462			3.22865	1.41462	1.56018								17.3	17.3					784	345			0.39				0.14		0.16
Zostera noltii	Plus et al (2001)	Thau Lagoon												3.08611			1.56541			3.08611	1.56541	1.45904								24.8	21.05					2390	928			0.41				0.12		0.23
Zostera noltii	Plus et al (2001)	Thau Lagoon												3.05704			1.52423			3.05704	1.52423	1.50703								24.8	24.8					2390	928			0.41				0.12		0.23
Zostera noltii	Plus et al (2001)	Thau Lagoon												3.08297			1.60513			3.08297	1.60513	1.42209								24.8	24.8					2390	928			0.41				0.12		0.23
Zostera noltii	Plus et al (2001)	Thau Lagoon												3.07982			1.64663			3.07982	1.64663	1.38345								25.6	25.2					2450	1012			0.42				0.06		0.24
Zostera noltii	Plus et al (2001)	Thau Lagoon												3.15528			1.56112			3.15528	1.56112	1.44241								25.6	25.6					2450	1012			0.42				0.06		0.24
Zostera noltii	Plus et al (2001)	Thau Lagoon												3.09538			1.43686			3.09538	1.43686	1.57889								25.6	25.6					2450	1012			0.42				0.06		0.24
Zostera marina	Ruesink et al (2009)	Willapa Bay	2004	4		106.41	290	304	332	143	157.1	199.4		2.4624	2.48287	2.52114	2.15534	2.19618	2.29973	2.52114	2.29973	0.927799
Zostera marina	Ruesink et al (2009)	Willapa Bay	2004	6		167.35	353	392	470	130	143.9	185.6		2.54777	2.59329	2.6721	2.11394	2.15806	2.26858	2.6721	2.26858	0.912294
Zostera marina	Ruesink et al (2009)	Willapa Bay	2004	8		228.29	69	76	90	85	94.5	123		1.83885	1.88081	1.95424	1.92942	1.97543	2.08991	1.95424	2.08991	1.29775
Zostera japonica	Ruesink et al (2009)	Willapa Bay (high)	2004	6		167.35	8388	8717	9375	73	84.6	119.4		3.92366	3.94037	3.97197	1.86332	1.92737	2.077	3.97197	2.077	0.705692
Zostera japonica	Ruesink et al (2009)	Willapa Bay (high)	2004	7		197.82	7792	8667	10417	84	94.8	127.2		3.89165	3.93787	4.01774	1.92428	1.97681	2.10449	4.01774	2.10449	0.665767
Zostera japonica	Ruesink et al (2009)	Willapa Bay (high)	2004	7		197.82	5777	6165	6941	69	90	153		3.7617	3.78993	3.84142	1.83885	1.95424	2.18469	3.84142	2.18469	0.642072
Zostera japonica	Ruesink et al (2009)	Willapa Bay (low)	2004	8		228.29	7360	8264	10072	87	94.3	116.2		3.86688	3.91719	4.00312	1.93952	1.97451	2.06521	4.00312	2.06521	0.707618
Zostera japonica	Ruesink et al (2009)	Willapa Bay (low)	2004	9		258.76	8264	9760	12752	115	161.3	300.2		3.91719	3.98945	4.10558	2.0607	2.20763	2.47741	4.10558	2.47741	0.283726
Zostera japonica	Ruesink et al (2009)	Willapa Bay (low)	2004	8		228.29	3803	5084	7646	57	76.6	135.4		3.58013	3.70621	3.88343	1.75587	1.88423	2.13162	3.88343	2.13162	0.680114
Zostera noltii	Cabaço et al 2008	S1	2001	7		197.82								3.73352			2.13642			3.73352	2.13642	0.720437										31.2
Zostera noltii	Cabaço et al 2008	S1	2001	11		319.7								3.28919			1.84745			3.28919	1.84745	1.12917										26
Zostera noltii	Cabaço et al 2008	S1	2002	2		410.47								3.61701			1.7024			3.61701	1.7024	1.16935										23.4
Zostera noltii	Cabaço et al 2008	S1	2002	5		501.88								3.50548			2.04611			3.50548	2.04611	0.874889										34.8
Zostera noltii	Cabaço et al 2008	S2	2001	7		197.82								3.80651			2.47073			3.80651	2.47073	0.379676										36.7
Zostera noltii	Cabaço et al 2008	S2	2001	11		319.7								3.51262			2.30373			3.51262	2.30373	0.62701										34.4
Zostera noltii	Cabaço et al 2008	S2	2002	2		410.47								3.28522			1.91092			3.28522	1.91092	1.06981										31.9
Zostera noltii	Cabaço et al 2008	S2	2002	5		501.88								3.94937			2.52607			3.94937	2.52607	0.284096										35.8
Zostera noltii	Cabaço et al 2008	S3	2001	7		197.82								3.79062			2.40016			3.79062	2.40016	0.451752										38.5
Zostera noltii	Cabaço et al 2008	S3	2001	11		319.7								3.44645			2.13394			3.44645	2.13394	0.808782										34
Zostera noltii	Cabaço et al 2008	S3	2002	2		410.47								3.59415			1.96597			3.59415	1.96597	0.924777										35.1
Zostera noltii	Cabaço et al 2008	S3	2002	5		501.88								3.59415			2.23337			3.59415	2.23337	0.669699										35.3
Zostera noltii	Cabaço et al 2008	S4	2001	7		197.82								4.11409			2.12917			4.11409	2.12917	0.613367										35.3
Zostera noltii	Cabaço et al 2008	S4	2001	11		319.7								3.6694			2.24497			3.6694	2.24497	0.636097										35.5
Zostera noltii	Cabaço et al 2008	S4	2002	2		410.47								3.75968			2.10512			3.75968	2.10512	0.74246										35.6
Zostera noltii	Cabaço et al 2008	S4	2002	5		501.88								3.70719			1.91425			3.70719	1.91425	0.940252										35.2
Zostera japonica	Ruesink et al (2009)	Willapa Bay, Stackpole (high)	2004	1	21	21	2720.45	3016.12	3607.46	8.19735	12.6376	25.9582		3.43464	3.47945	3.5572	0.913673	1.10166	1.41428	3.5572	1.41428	1.4621	8.07692	8.35544
Zostera japonica	Ruesink et al (2009)	Willapa Bay, Stackpole (high)	2004	3	23	83.94	4334.14	4925.88	6109.37	40.3036	46.7932	66.2618		3.6369	3.69248	3.786	1.60534	1.67018	1.82126	3.786	1.82126	1.00535	10.7825	11.3793
Zostera japonica	Ruesink et al (2009)	Willapa Bay, Stackpole (high)	2004	4	30	121.41	4450.26	5002.65	6107.43	62.8463	70.019	91.537		3.64839	3.6992	3.78586	1.79828	1.84522	1.9616	3.78586	1.9616	0.871525	17.5066	18.382
Zostera japonica	Ruesink et al (2009)	Willapa Bay, Stackpole (high)	2004	6	3	155.35	5809.23	6105.09	6696.81	58.0645	63.1879	78.5579		3.76412	3.78569	3.82587	1.76391	1.80063	1.89519	3.82587	1.89519	0.922887	15.6764	17.2679
Zostera japonica	Ruesink et al (2009)	Willapa Bay, Stackpole (high)	2004	7	5	187.82	7917.81	8075.57	8391.09	44.4023	47.8178	58.0645		3.8986	3.90717	3.92382	1.64741	1.67959	1.76391	3.92382	1.76391	1.01877	12.7719	13.5279
Zostera japonica	Ruesink et al (2009)	Willapa Bay, Stackpole (high)	2004	8	9	222.29	7757.83	8290.37	9355.46	83.3397	103.15	162.581		3.88974	3.91857	3.97107	1.92085	2.01347	2.21107	3.97107	2.21107	0.578079	16.4324	17.069
Zostera japonica	Ruesink et al (2009)	Willapa Bay, Stackpole (high)	2004	9	8	251.76	7401.07	8209.75	9827.11	58.0645	71.3852	111.347		3.86929	3.91433	3.99243	1.76391	1.85361	2.04668	3.99243	2.04668	0.728492	14.5623	15.6366
Zostera japonica	Ruesink et al (2009)	Willapa Bay, Stackpole (high)	2004	10	14	288.23	4065.61	4440.43	5190.06	26.9829	42.0114	87.0968		3.60913	3.64742	3.71517	1.43109	1.62337	1.94	3.71517	1.94	0.913296	8.27586	9.50929
Zostera japonica	Ruesink et al (2009)	Willapa Bay, Stackpole (high)	2004	11	18	322.7	2998.58	3412.75	4241.09	13.3207	17.0778	28.3491		3.47692	3.5331	3.62748	1.12453	1.23243	1.45254	3.62748	1.45254	1.40455	11.8966	12.1353
Zostera japonica	Ruesink et al (2009)	Willapa Bay, Stackpole (high)	2004	12	31	366.17	1851.7	2364.68	3390.62	6.48956	11.2713	25.6167		3.26757	3.37377	3.53028	0.812215	1.05198	1.40852	3.53028	1.40852	1.47565	8.71353	9.82759
Zostera japonica	Ruesink et al (2009)	Willapa Bay, Stackpole (low)	2004	1	21	21	3095.17	3529.06	4396.85	7.85578	11.6129	22.8843		3.49068	3.54766	3.64314	0.89519	1.06494	1.35954	3.64314	1.35954	1.48858	6.96287	7.51989
Zostera japonica	Ruesink et al (2009)	Willapa Bay, Stackpole (low)	2004	3	23	83.94	2282.88	2953.46	4294.63	5.46489	10.5882	25.9583		3.35848	3.47033	3.63293	0.737582	1.02482	1.41428	3.63293	1.41428	1.43942	6.96287	7.63926
Zostera japonica	Ruesink et al (2009)	Willapa Bay, Stackpole (low)	2004	4	30	121.41	3819.13	3917.84	4115.26	24.592	28.0076	38.2542		3.58196	3.59305	3.6144	1.39079	1.44728	1.58268	3.6144	1.58268	1.28433	13.8064	14.9204
Zostera japonica	Ruesink et al (2009)	Willapa Bay, Stackpole (low)	2004	6	3	155.35	2397.01	2574.52	2929.55	17.7609	22.5427	36.8881		3.37967	3.4107	3.4668	1.24947	1.35301	1.56689	3.4668	1.56689	1.34361	13.3289	14.0451
Zostera japonica	Ruesink et al (2009)	Willapa Bay, Stackpole (low)	2004	7	5	187.82	4683.03	5057.79	5807.29	50.5503	53.2827	61.4801		3.67053	3.70396	3.76397	1.70372	1.72659	1.78873	3.76397	1.78873	1.04297	18.7401	19.9337
Zostera japonica	Ruesink et al (2009)	Willapa Bay, Stackpole (low)	2004	8	9	222.29	7619.76	8329.82	9749.94	80.2657	90.5123	121.252		3.88194	3.92064	3.989	1.90453	1.95671	2.08369	3.989	2.08369	0.694213	20.1724	22.2812
Zostera japonica	Ruesink et al (2009)	Willapa Bay, Stackpole (low)	2004	9	8	251.76	7243.34	8150.67	9965.33	84.3643	121.594	233.283		3.85994	3.91119	3.99849	1.92616	2.08491	2.36788	3.99849	2.36788	0.42028	23.3554	29.7215
Zostera japonica	Ruesink et al (2009)	Willapa Bay, Stackpole (low)	2004	10	14	288.23	8247.17	9746.09	12743.9	115.104	161.556	300.911		3.9163	3.98883	4.1053	2.06109	2.20832	2.47844	4.1053	2.47844	0.282828	20.2122	25.9416
Zostera japonica	Ruesink et al (2009)	Willapa Bay, Stackpole (low)	2004	11	18	322.7	2170.24	2327.94	2643.34	9.90512	14.6869	29.0323		3.33651	3.36697	3.42215	0.99586	1.16693	1.46288	3.42215	1.46288	1.45619	9.86737	13.8064
Zostera japonica	Ruesink et al (2009)	Willapa Bay, Stackpole (low)	2004	12	31	366.17	2226.58	2482.83	2995.35	4.44023	10.2467	27.666		3.34764	3.39495	3.47645	0.647405	1.01058	1.44195	3.47645	1.44195	1.4599	6.76393	9.90716
Zostera japonica	Ruesink et al (2009)	Willapa Bay, Oysterville (high)	2004	1	21	21	389.237	740.11	1441.86	9.22201	11.9545	20.1518		2.59021	2.8693	3.15892	0.964826	1.07753	1.30431	3.15892	1.30431	1.68629	5.76923	7.87799
Zostera japonica	Ruesink et al (2009)	Willapa Bay, Oysterville (high)	2004	3	23	83.94	1290.54	1548.89	2065.59	5.80645	9.90512	22.2011		3.11077	3.19002	3.31504	0.763911	0.99586	1.34637	3.31504	1.34637	1.59941	9.7878	9.94695
Zostera japonica	Ruesink et al (2009)	Willapa Bay, Oysterville (high)	2004	4	30	121.41	2193.02	2433	2912.94	18.444	26.2998	49.8672		3.34104	3.38614	3.46433	1.26586	1.41995	1.69781	3.46433	1.69781	1.21945	12.9708	14.3634
Zostera japonica	Ruesink et al (2009)	Willapa Bay, Oysterville (high)	2004	6	3	155.35	2818.72	2837.18	2874.11	14.0038	17.4194	27.666		3.45005	3.45289	3.4585	1.14625	1.24103	1.44195	3.4585	1.44195	1.46527	10.305	10.9814
Zostera japonica	Ruesink et al (2009)	Willapa Bay, Oysterville (high)	2004	7	5	187.82	8392.96	8706.82	9334.54	72.0683	84.3643	121.252		3.92392	3.93986	3.97009	1.85774	1.92616	2.08369	3.97009	2.08369	0.699877	16.7905	17.626
Zostera japonica	Ruesink et al (2009)	Willapa Bay, Oysterville (high)	2004	8	9	222.29	6045.88	6230.54	6599.88	70.019	74.8008	89.1461		3.78146	3.79453	3.81954	1.84522	1.87391	1.9501	3.81954	1.9501	0.872402	17.9841	19.695
Zostera japonica	Ruesink et al (2009)	Willapa Bay, Oysterville (high)	2004	9	8	251.76	5656.43	6099.8	6986.53	40.6452	46.7932	65.2372		3.75254	3.78532	3.84426	1.60901	1.67018	1.8145	3.84426	1.8145	0.994352	13.2095	13.9655
Zostera japonica	Ruesink et al (2009)	Willapa Bay, Oysterville (high)	2004	10	14	288.23	133.655	687.632	1795.59	0.341562	10.5882	41.3283		2.12598	2.83736	3.25421	-0.466531	1.02482	1.61625	3.25421	1.61625	1.3602	7.55968	9.58886
Zostera japonica	Ruesink et al (2009)	Willapa Bay, Oysterville (high)	2004	11	18	322.7	667.119	888.688	1331.82	2.73246	3.074	4.09863		2.8242	2.94875	3.12445	0.436553	0.487704	0.612638	3.12445	0.612638	2.35641	6.8435	7.71883
Zostera japonica	Ruesink et al (2009)	Willapa Bay, Oysterville (high)	2004	12	31	366.17	1181.2	1458.21	2012.25	5.46489	8.19735	16.3947		3.07232	3.16382	3.30368	0.737582	0.913673	1.2147	3.30368	1.2147	1.72841	9.50929	10.2255
Zostera japonica	Ruesink et al (2009)	Willapa Bay, Oysterville (low)	2004	1	21	21	262.043	555.528	1142.5	1.70779	2.04933	3.07396		2.41837	2.74471	3.05785	0.232434	0.311612	0.487698	3.05785	0.487698	2.49553	5.68966	6.04774
Zostera japonica	Ruesink et al (2009)	Willapa Bay, Oysterville (low)	2004	3	23	83.94	1462.31	1659.7	2054.49	3.75712	6.83112	16.0531		3.16504	3.22003	3.3127	0.574855	0.834492	1.20556	3.3127	1.20556	1.73443	9.50929	9.74801
Zostera japonica	Ruesink et al (2009)	Willapa Bay, Oysterville (low)	2004	4	30	121.41	2039.77	2432.94	3219.28	8.53891	10.9298	18.1025		3.30958	3.38613	3.50776	0.931402	1.03861	1.25774	3.50776	1.25774	1.62623	11.618	11.817
Zostera japonica	Ruesink et al (2009)	Willapa Bay, Oysterville (low)	2004	6	3	155.35	3821.32	4258.88	5134	25.2751	31.0816	48.501		3.58221	3.6293	3.71046	1.40269	1.4925	1.68575	3.71046	1.68575	1.15724	13.5279	13.8064
Zostera japonica	Ruesink et al (2009)	Willapa Bay, Oysterville (low)	2004	7	5	187.82	3083.7	3629.17	4720.13	24.592	29.7154	45.0854		3.48907	3.55981	3.67395	1.39079	1.47298	1.65404	3.67395	1.65404	1.19843	18.9788	19.7745
Zostera japonica	Ruesink et al (2009)	Willapa Bay, Oysterville (low)	2004	8	9	222.29	7027.62	7947.66	9787.75	73.4345	74.1176	76.167		3.84681	3.90024	3.99068	1.8659	1.86992	1.88177	3.99068	1.88177	0.886325	21.1671	22.4801
Zostera japonica	Ruesink et al (2009)	Willapa Bay, Oysterville (low)	2004	9	8	251.76	7338.1	8149.12	9771.17	87.4383	121.935	225.427		3.86558	3.91111	3.98995	1.9417	2.08613	2.35301	3.98995	2.35301	0.43703	20.9284	22.5995
Zostera japonica	Ruesink et al (2009)	Willapa Bay, Oysterville (low)	2004	10	14	288.23	2988.6	3383.14	4172.23	45.0854	59.0892	101.101		3.47547	3.52932	3.62037	1.65404	1.77151	2.00475	3.62037	2.00475	0.879926	24.0716	25.8621
Zostera japonica	Ruesink et al (2009)	Willapa Bay, Oysterville (low)	2004	11	18	322.7	1715.87	1959.63	2447.13	19.4687	23.9089	37.2296		3.23449	3.29217	3.38866	1.28934	1.37856	1.57089	3.38866	1.57089	1.36319	16.3926	19.0186
Zostera japonica	Ruesink et al (2009)	Willapa Bay, Oysterville (low)	2004	12	31	366.17	954.942	1310.5	2021.63	2.04933	6.14801	18.4441		2.97998	3.11744	3.3057	0.311612	0.788735	1.26586	3.3057	1.26586	1.67901	6.16711	6.80371
Zostera japonica	Ruesink et al (2009)	Willapa Bay, Nahcotta (high)	2004	1	21	21	2714.45	3026.57	3650.81	13.3207	17.0778	28.3491		3.43368	3.48095	3.56239	1.12453	1.23243	1.45254	3.56239	1.45254	1.42405	8.71353	9.42971
Zostera japonica	Ruesink et al (2009)	Willapa Bay, Nahcotta (high)	2004	3	23	83.94	1395.46	1640.73	2131.28	7.17268	10.5882	20.8349		3.14472	3.21504	3.32864	0.855681	1.02482	1.31879	3.32864	1.31879	1.62164	7.12202	7.8382
Zostera japonica	Ruesink et al (2009)	Willapa Bay, Nahcotta (high)	2004	4	30	121.41	3132.15	3265.99	3533.66	28.3491	33.4725	48.8425		3.49584	3.51401	3.54822	1.45254	1.52469	1.6888	3.54822	1.6888	1.20292	11.5782	12.3342
Zostera japonica	Ruesink et al (2009)	Willapa Bay, Nahcotta (high)	2004	6	3	155.35	2639.73	2818.08	3174.79	28.0076	33.4725	49.8672		3.42156	3.44995	3.50171	1.44728	1.52469	1.69781	3.50171	1.69781	1.20825	15.6366	17.2281
Zostera japonica	Ruesink et al (2009)	Willapa Bay, Nahcotta (high)	2004	7	5	187.82	5803.63	6249.48	7141.18	58.4061	64.8956	84.3643		3.7637	3.79584	3.85377	1.76646	1.81222	1.92616	3.85377	1.92616	0.884988	16.3926	17.8647
Zostera japonica	Ruesink et al (2009)	Willapa Bay, Nahcotta (high)	2004	8	9	222.29	5756.88	6202.63	7094.12	68.6527	74.1176	90.5124		3.76019	3.79258	3.8509	1.83666	1.86992	1.95671	3.8509	1.95671	0.856707	21.8833	22.5199
Zostera japonica	Ruesink et al (2009)	Willapa Bay, Nahcotta (high)	2004	9	8	251.76	4261.53	4841.15	6000.38	25.6167	31.4231	48.8425		3.62957	3.68495	3.77818	1.40852	1.49725	1.6888	3.77818	1.6888	1.13405	12.0159	12.6127
Zostera japonica	Ruesink et al (2009)	Willapa Bay, Nahcotta (high)	2004	10	14	288.23	3924.96	4437.72	5463.26	25.9583	31.7647	49.184		3.59383	3.64716	3.73745	1.41428	1.50194	1.69182	3.73745	1.69182	1.14336	12.8912	13.7268
Zostera japonica	Ruesink et al (2009)	Willapa Bay, Nahcotta (high)	2004	11	18	322.7	1693.54	2005.77	2630.21	11.9545	19.1271	40.6451		3.2288	3.30228	3.41999	1.07753	1.28165	1.60901	3.41999	1.60901	1.31745	12.8515	13.8859
Zostera japonica	Ruesink et al (2009)	Willapa Bay, Nahcotta (high)	2004	12	31	366.17	1244.77	1445.38	1846.61	9.56357	11.2713	16.3947		3.09509	3.15998	3.26637	0.98062	1.05198	1.2147	3.26637	1.2147	1.73959	9.70822	10.8621
Zostera japonica	Ruesink et al (2009)	Willapa Bay, Nahcotta (low)	2004	1	21	21	2069.5	2503.48	3371.45	7.85578	11.9545	24.2505		3.31586	3.39854	3.52782	0.89519	1.07753	1.38472	3.52782	1.38472	1.4991	7.59947	7.87799
Zostera japonica	Ruesink et al (2009)	Willapa Bay, Nahcotta (low)	2004	3	23	83.94	704.944	862.704	1178.22	3.75712	5.80645	11.9544		2.84815	2.93586	3.07123	0.574855	0.763911	1.07753	3.07123	1.07753	1.92889	9.35013	9.7878
Zostera japonica	Ruesink et al (2009)	Willapa Bay, Nahcotta (low)	2004	4	30	121.41	1669.29	2359.59	3740.2	9.56357	12.6376	21.8596		3.22253	3.37284	3.57289	0.98062	1.10166	1.33964	3.57289	1.33964	1.5286	10.5438	11.0212
Zostera japonica	Ruesink et al (2009)	Willapa Bay, Nahcotta (low)	2004	6	3	155.35	1292.47	1706.67	2535.07	9.56357	11.9545	19.1271		3.11142	3.23215	3.40399	0.98062	1.07753	1.28165	3.40399	1.28165	1.6345	14.7215	15.1194
Zostera japonica	Ruesink et al (2009)	Willapa Bay, Nahcotta (low)	2004	7	5	187.82	1053.84	1408.81	2118.74	10.9298	14.3454	24.592		3.02278	3.14885	3.32608	1.03861	1.15671	1.39079	3.32608	1.39079	1.55373	14.1645	14.6021
Zostera japonica	Ruesink et al (2009)	Willapa Bay, Nahcotta (low)	2004	8	9	222.29	1564.53	1939.29	2688.79	21.8596	28.0076	46.4516		3.19439	3.28764	3.42956	1.33964	1.44728	1.667	3.42956	1.667	1.25926	22.9178	25.504
Zostera japonica	Ruesink et al (2009)	Willapa Bay, Nahcotta (low)	2004	9	8	251.76	3791.67	4817.37	6868.78	57.0399	71.7268	115.787		3.57883	3.68281	3.83688	1.75618	1.85568	2.06366	3.83688	2.06366	0.758883	20.2122	20.9682
Zostera japonica	Ruesink et al (2009)	Willapa Bay, Nahcotta (low)	2004	10	14	288.23	613.999	1008.48	1797.43	9.22201	16.0531	36.5465		2.78817	3.00367	3.25465	0.964826	1.20556	1.56285	3.25465	1.56285	1.411	20.6101	22.4005
Zostera japonica	Ruesink et al (2009)	Willapa Bay, Nahcotta (low)	2004	11	18	322.7	1677.08	1953.16	2505.3	9.90512	14.3454	27.6661		3.22455	3.29074	3.39886	0.99586	1.15671	1.44195	3.39886	1.44195	1.48313	10.9416	11.9761
Zostera japonica	Ruesink et al (2009)	Willapa Bay, Nahcotta (low)	2004	12	31	366.17	3054.92	3311.3	3824.06	16.0531	18.444	25.6167		3.485	3.52	3.58252	1.20556	1.26586	1.40852	3.58252	1.40852	1.46001	11.9363	12.6525
Zostera marina	Ruesink et al (2009)	Willapa Bay, Stackpole	2004	5	19		191.841	218.4	271.52	92.8316	104.644	140.082		2.28294	2.33925	2.4338	1.9677	2.01972	2.14638	2.4338	2.14638	1.10023	51.8272	54.4122
Zostera marina	Ruesink et al (2009)	Willapa Bay, Stackpole	2004	7	18		353.82	392.717	470.51	129.465	143.453	185.42		2.54878	2.59408	2.67257	2.11215	2.15671	2.26816	2.67257	2.26816	0.912555	51.7966	53.8283
Zostera marina	Ruesink et al (2009)	Willapa Bay, Stackpole	2004	9	23		198.862	224.983	277.225	96.7653	113.241	162.669		2.29855	2.35215	2.44283	1.98572	2.054	2.2113	2.44283	2.2113	1.0356	61.5518	64.6918
Zostera marina	Ruesink et al (2009)	Willapa Bay, Stackpole	2004	12	17		117.702	140.258	185.37	52.5478	61.563	88.6084		2.07078	2.14693	2.26804	1.72055	1.78932	1.94748	2.26804	1.94748	1.33962	59.1076	60.9533
Zostera marina	Ruesink et al (2009)	Willapa Bay, Oysterville	2004	2	16		281.78	304.895	351.125	52.4953	56.5371	68.6627		2.44991	2.48415	2.54546	1.72012	1.75233	1.83672	2.54546	1.83672	1.36217	46.3588	50.2375
Zostera marina	Ruesink et al (2009)	Willapa Bay, Oysterville	2004	5	18		290.889	321.702	383.328	143.817	157.805	199.771		2.46373	2.50745	2.58357	2.15781	2.19812	2.30053	2.58357	2.30053	0.908329	46.1741	49.4987
Zostera marina	Ruesink et al (2009)	Willapa Bay, Oysterville	2004	7	18		131.513	150.223	187.641	95.2669	110.81	157.44		2.11897	2.17674	2.27333	1.97894	2.04458	2.19711	2.27333	2.19711	1.0999	82.7441	89.2084
Zostera marina	Ruesink et al (2009)	Willapa Bay, Oysterville	2004	9	23		114.123	130.637	163.664	55.4181	64.1228	90.2368		2.05737	2.11606	2.21395	1.74365	1.80701	1.95538	2.21395	1.95538	1.34828	69.6306	74.0633
Zostera marina	Ruesink et al (2009)	Willapa Bay, Oysterville	2004	12	17		127.605	139.718	163.946	49.4386	53.7894	66.8417		2.10587	2.14525	2.2147	1.69407	1.7307	1.82505	2.2147	1.82505	1.47238	57.2559	58.5488
Zostera marina	Ruesink et al (2009)	Willapa Bay, Nahcotta	2004	2	18		87.4543	106.803	145.499	16.4316	21.7169	37.573		1.94178	2.02858	2.16286	1.21568	1.3368	1.57488	2.16286	1.57488	1.72655	25.8575	26.9657
Zostera marina	Ruesink et al (2009)	Willapa Bay, Nahcotta	2004	5	19		66.5477	76.2901	95.7749	63.9201	74.1803	104.961		1.82313	1.88247	1.98125	1.80564	1.87029	2.02103	1.98125	2.02103	1.35536	69.2612	73.5092
Zostera marina	Ruesink et al (2009)	Willapa Bay, Nahcotta	2004	7	19		68.0021	77.5872	96.7575	85.3187	92.7791	115.16		1.83252	1.88979	1.98568	1.93104	1.96745	2.0613	1.98568	2.0613	1.31561	101.583	105.462
Zostera marina	Ruesink et al (2009)	Willapa Bay, Nahcotta	2004	9	26		73.2167	77.8147	87.0105	85.2607	94.586	122.562		1.86461	1.89106	1.93957	1.93075	1.97583	2.08835	1.93957	2.08835	1.30362	121.346	125.04
Zostera marina	Ruesink et al (2009)	Willapa Bay, Nahcotta	2004	12	17		73.4897	84.6839	107.072	24.5678	28.2987	39.4916		1.86623	1.9278	2.02968	1.39037	1.45177	1.5965	2.02968	1.5965	1.74581	50.2375	53.3773
Thalassia testudinum	Tomasko & Hall (1999)	USA, Florida, Punta Gorda	1995	5	1	122.88	319.588			28.674				2.50459			1.45749			2.50459	1.45749	1.73616
Thalassia testudinum	Tomasko & Hall (1999)	USA, Florida, Punta Gorda	1995	7	1	183.82	505.155			38.8334				2.70342			1.5892			2.70342	1.5892	1.55096
Thalassia testudinum	Tomasko & Hall (1999)	USA, Florida, Punta Gorda	1995	9	1	244.76	329.897			15.9645				2.51838			1.20316			2.51838	1.20316	1.97464
Thalassia testudinum	Tomasko & Hall (1999)	USA, Florida, Punta Gorda	1995	12	1	336.17	364.261			7.60181				2.56141			0.880917			2.56141	0.880917	2.26914
Thalassia testudinum	Tomasko & Hall (1999)	USA, Florida, Punta Gorda	1996	3	1	426.94	199.313			0.168678				2.29954			-0.772941			2.29954	-0.772941	3.92519
Thalassia testudinum	Tomasko & Hall (1999)	USA, Florida, Punta Gorda	1996	5	1	487.88	357.388			11.5581				2.55314			1.06289			2.55314	1.06289	2.09803
Thalassia testudinum	Tomasko & Hall (1999)	USA, Florida, Punta Gorda	1996	8	1	579.29	27.4914			0.727029				1.4392			-0.138448			1.4392	-0.138448	3.57764
Thalassia testudinum	Tomasko & Hall (1999)	USA, Florida, Hog Island	1995	5	1	122.88	477.663			47.2683				2.67912			1.67457			2.67912	1.67457	1.47681
Thalassia testudinum	Tomasko & Hall (1999)	USA, Florida, Hog Island	1995	7	1	183.82	367.698			37.9796				2.56549			1.57955			2.56549	1.57955	1.60149
Thalassia testudinum	Tomasko & Hall (1999)	USA, Florida, Hog Island	1995	9	1	244.76	271.478			11.4086				2.43373			1.05723			2.43373	1.05723	2.13919
Thalassia testudinum	Tomasko & Hall (1999)	USA, Florida, Hog Island	1995	12	1	336.17	230.241			3.04735				2.36218			0.483922			2.36218	0.483922	2.7075
Thalassia testudinum	Tomasko & Hall (1999)	USA, Florida, Hog Island	1996	3	1	426.94	0.1			0.1				-1			-1			-1	-1	5.13007
Thalassia testudinum	Tomasko & Hall (1999)	USA, Florida, Hog Island	1996	5	1	487.88	79.0378			1.7546				1.89783			0.244178			1.89783	0.244178	3.07528
Thalassia testudinum	Tomasko & Hall (1999)	USA, Florida, Hog Island	1996	8	1	579.29	161.512			4.8108				2.2082			0.682217			2.2082	0.682217	2.56447
Thalassia testudinum	Tomasko & Hall (1999)	USA, Florida, Trout Creek	1995	5	1	122.88	364.261			21.4162				2.56141			1.33074			2.56141	1.33074	1.84005
Thalassia testudinum	Tomasko & Hall (1999)	USA, Florida, Trout Creek	1995	7	1	183.82	642.612			39.9059				2.80795			1.60104			2.80795	1.60104	1.50837
Thalassia testudinum	Tomasko & Hall (1999)	USA, Florida, Trout Creek	1995	9	1	244.76	285.223			14.8766				2.45519			1.1725			2.45519	1.1725	2.02281
Thalassia testudinum	Tomasko & Hall (1999)	USA, Florida, Trout Creek	1995	12	1	336.17	154.639			3.42892				2.18932			0.535157			2.18932	0.535157	2.71041
Thalassia testudinum	Tomasko & Hall (1999)	USA, Florida, Trout Creek	1996	3	1	426.94	30.9278			0.316				1.49035			-0.500313			1.49035	-0.500313	3.9075
Thalassia testudinum	Tomasko & Hall (1999)	USA, Florida, Trout Creek	1996	5	1	487.88	61.8557			1.5233				1.79138			0.182787			1.79138	0.182787	3.16573
Thalassia testudinum	Tomasko & Hall (1999)	USA, Florida, Trout Creek	1996	8	1	579.29	68.7285			2.11186				1.83714			0.324664			1.83714	0.324664	3.01668
Thalassia testudinum	Tomasko & Hall (1999)	USA, Florida, Radio Tower	1995	5	1	122.88	518.9			52.9763				2.71508			1.72408			2.71508	1.72408	1.41881
Thalassia testudinum	Tomasko & Hall (1999)	USA, Florida, Radio Tower	1995	7	1	183.82	402.062			32.2672				2.60429			1.50876			2.60429	1.50876	1.65739
Thalassia testudinum	Tomasko & Hall (1999)	USA, Florida, Radio Tower	1995	9	1	244.76	127.148			3.84363				2.10431			0.584741			2.10431	0.584741	2.68857
Thalassia testudinum	Tomasko & Hall (1999)	USA, Florida, Radio Tower	1995	12	1	336.17	233.677			6.59339				2.36862			0.819109			2.36862	0.819109	2.38584
Thalassia testudinum	Tomasko & Hall (1999)	USA, Florida, Radio Tower	1996	3	1	426.94	79.0378			0.391871				1.89783			-0.406857			1.89783	-0.406857	3.6963
Thalassia testudinum	Tomasko & Hall (1999)	USA, Florida, Radio Tower	1996	5	1	487.88	312.715			22.5852				2.49515			1.35382			2.49515	1.35382	1.83788
Thalassia testudinum	Tomasko & Hall (1999)	USA, Florida, Radio Tower	1996	8	1	579.29	309.278			41.6936				2.49035			1.62007			2.49035	1.62007	1.58534
Thalassia testudinum	Tomasko & Hall (1999)	USA, Florida, Cape Haze	1995	5	1	122.88	333.333			54.1507				2.52288			1.7336			2.52288	1.7336	1.4673
Thalassia testudinum	Tomasko & Hall (1999)	USA, Florida, Cape Haze	1995	7	1	183.82	510.204			34.3079				2.70774			1.53539			2.70774	1.53539	1.601
Thalassia testudinum	Tomasko & Hall (1999)	USA, Florida, Cape Haze	1995	9	1	244.76	204.082			7.03788				2.3098			0.847442			2.3098	0.847442	2.37643
Thalassia testudinum	Tomasko & Hall (1999)	USA, Florida, Cape Haze	1995	12	1	336.17	102.041			2.05188				2.00877			0.312152			2.00877	0.312152	2.97721
Thalassia testudinum	Tomasko & Hall (1999)	USA, Florida, Cape Haze	1996	3	1	426.94	173.469			1.71569				2.23922			0.234439			2.23922	0.234439	2.98232
Thalassia testudinum	Tomasko & Hall (1999)	USA, Florida, Cape Haze	1996	5	1	487.88	316.327			20.8824				2.50014			1.31978			2.50014	1.31978	1.86886
Thalassia testudinum	Tomasko & Hall (1999)	USA, Florida, Cape Haze	1996	8	1	579.29	350.34			33.8587				2.54449			1.52967			2.54449	1.52967	1.65536
Thalassia testudinum	Tomasko & Hall (1999)	USA, Florida, Devilfish Key	1995	5	1	122.88	282.313			76.8293				2.45073			1.88553			2.45073	1.88553	1.34399
Thalassia testudinum	Tomasko & Hall (1999)	USA, Florida, Devilfish Key	1995	7	1	183.82	221.088			59.7729				2.34457			1.7765			2.34457	1.7765	1.47979
Thalassia testudinum	Tomasko & Hall (1999)	USA, Florida, Devilfish Key	1995	9	1	244.76	183.673			17.3276				2.26405			1.23874			2.26405	1.23874	2.01688
Thalassia testudinum	Tomasko & Hall (1999)	USA, Florida, Devilfish Key	1995	12	1	336.17	255.102			31.2327				2.40671			1.49461			2.40671	1.49461	1.73007
Thalassia testudinum	Tomasko & Hall (1999)	USA, Florida, Devilfish Key	1996	3	1	426.94	210.884			6.74528				2.32404			0.829			2.32404	0.829	2.38976
Thalassia testudinum	Tomasko & Hall (1999)	USA, Florida, Devilfish Key	1996	5	1	487.88	489.796			96.8117				2.69002			1.98593			2.69002	1.98593	1.17655
Thalassia testudinum	Tomasko & Hall (1999)	USA, Florida, Devilfish Key	1996	8	1	579.29	244.898			36.4064				2.38899			1.56118			2.38899	1.56118	1.67188
Thalassia testudinum	Tomasko & Hall (1999)	USA, Florida, Burnt Store	1995	5	1	122.88	564.626			79.0711				2.75176			1.89802			2.75176	1.89802	1.24191
Thalassia testudinum	Tomasko & Hall (1999)	USA, Florida, Burnt Store	1995	7	1	183.82	455.782			75.9441				2.65876			1.88049			2.65876	1.88049	1.28648
Thalassia testudinum	Tomasko & Hall (1999)	USA, Florida, Burnt Store	1995	9	1	244.76	241.497			22.6705				2.38291			1.35546			2.38291	1.35546	1.86994
Thalassia testudinum	Tomasko & Hall (1999)	USA, Florida, Burnt Store	1995	12	1	336.17	387.755			10.5646				2.58856			1.02385			2.58856	1.02385	2.12466
Thalassia testudinum	Tomasko & Hall (1999)	USA, Florida, Burnt Store	1996	3	1	426.94	125.85			3.10701				2.09985			0.492343			2.09985	0.492343	2.77805
Thalassia testudinum	Tomasko & Hall (1999)	USA, Florida, Burnt Store	1996	5	1	487.88	367.347			55.092				2.56508			1.74109			2.56508	1.74109	1.44752
Thalassia testudinum	Tomasko & Hall (1999)	USA, Florida, Burnt Store	1996	8	1	579.29	394.558			70.8488				2.59611			1.85033			2.59611	1.85033	1.33402
Thalassia testudinum	Tomasko & Hall (1999)	USA, Florida, Alligator Creek	1995	5	1	122.88	363.946			79.0711				2.56104			1.89802			2.56104	1.89802	1.29904
Thalassia testudinum	Tomasko & Hall (1999)	USA, Florida, Alligator Creek	1995	7	1	183.82	455.782			75.9441				2.65876			1.88049			2.65876	1.88049	1.28648
Thalassia testudinum	Tomasko & Hall (1999)	USA, Florida, Alligator Creek	1995	9	1	244.76	459.184			22.6705				2.66199			1.35546			2.66199	1.35546	1.78635
Thalassia testudinum	Tomasko & Hall (1999)	USA, Florida, Alligator Creek	1995	12	1	336.17	414.966			10.5646				2.61801			1.02385			2.61801	1.02385	2.11584
Thalassia testudinum	Tomasko & Hall (1999)	USA, Florida, Alligator Creek	1996	3	1	426.94	306.122			3.10701				2.4859			0.492343			2.4859	0.492343	2.66242
Thalassia testudinum	Tomasko & Hall (1999)	USA, Florida, Alligator Creek	1996	5	1	487.88	1163.27			55.092				3.06568			1.74109			3.06568	1.74109	1.29758
Thalassia testudinum	Tomasko & Hall (1999)	USA, Florida, Alligator Creek	1996	8	1	579.29	292.517			70.8488				2.46615			1.85033			2.46615	1.85033	1.37294
Zostera marina	Krause-Jensen et al 2000	Oresund - 5-6m					5.18135			5.05593				0.714443			0.703801			0.714443	0.703801	2.9913
Zostera marina	Krause-Jensen et al 2000	Oresund - 5-6m					69.9482			18.7609				1.84478			1.27325			1.84478	1.27325	2.10954
Zostera marina	Krause-Jensen et al 2000	Oresund - 5-6m					33.6788			26.7219				1.52736			1.42687			1.52736	1.42687	2.05808
Zostera marina	Krause-Jensen et al 2000	Oresund - 5-6m					36.2694			32.5013				1.55954			1.5119			1.55954	1.5119	1.96733
Zostera marina	Krause-Jensen et al 2000	Oresund - 5-6m					129.534			31.7451				2.11238			1.50168			2.11238	1.50168	1.81149
Zostera marina	Krause-Jensen et al 2000	Oresund - 5-6m					56.9948			49.1124				1.75584			1.69119			1.75584	1.69119	1.73751
Zostera marina	Krause-Jensen et al 2000	Oresund - 5-6m					59.5855			42.6085				1.77514			1.6295			1.77514	1.6295	1.79057
Zostera marina	Krause-Jensen et al 2000	Oresund - 5-6m					93.2642			49.0993				1.96972			1.69107			1.96972	1.69107	1.67356
Zostera marina	Krause-Jensen et al 2000	Oresund - 5-6m					137.306			44.7481				2.13769			1.65077			2.13769	1.65077	1.66169
Zostera marina	Krause-Jensen et al 2000	Oresund - 5-6m					93.2642			36.0935				1.96972			1.55743			1.96972	1.55743	1.80104
Zostera marina	Krause-Jensen et al 2000	Oresund - 5-6m					139.896			61.3656				2.14581			1.78793			2.14581	1.78793	1.52843
Zostera marina	Krause-Jensen et al 2000	Oresund - 5-6m					183.938			54.8468				2.26467			1.73915			2.26467	1.73915	1.53935
Zostera marina	Krause-Jensen et al 2000	Oresund - 5-6m					72.5389			73.6732				1.86057			1.86731			1.86057	1.86731	1.53814
Zostera marina	Krause-Jensen et al 2000	Oresund - 5-6m					93.2642			91.0068				1.96972			1.95907			1.96972	1.95907	1.41791
Zostera marina	Krause-Jensen et al 2000	Oresund - 5-6m					106.218			101.84				2.0262			2.00792			2.0262	2.00792	1.3544
Zostera marina	Krause-Jensen et al 2000	Oresund - 5-6m					134.715			107.61				2.12942			2.03185			2.12942	2.03185	1.30065
Zostera marina	Krause-Jensen et al 2000	Oresund - 5-6m					168.394			111.933				2.22633			2.04896			2.22633	2.04896	1.25531
Zostera marina	Krause-Jensen et al 2000	Oresund - 5-6m					186.528			101.811				2.27075			2.0078			2.27075	2.0078	1.28127
Zostera marina	Krause-Jensen et al 2000	Oresund - 5-6m					126.943			82.3241				2.10361			1.91553			2.10361	1.91553	1.41935
Zostera marina	Krause-Jensen et al 2000	Oresund - 5-6m					170.984			83.0307				2.23296			1.91924			2.23296	1.91924	1.37706
Zostera marina	Krause-Jensen et al 2000	Oresund - 5-6m					106.218			73.661				2.0262			1.86724			2.0262	1.86724	1.4886
Zostera marina	Krause-Jensen et al 2000	Oresund - 5-6m					150.259			72.2001				2.17684			1.85854			2.17684	1.85854	1.45177
Zostera marina	Krause-Jensen et al 2000	Oresund - 5-6m					194.301			66.4038				2.28847			1.82219			2.28847	1.82219	1.45301
Zostera marina	Krause-Jensen et al 2000	Oresund - 5-6m					238.342			79.3937				2.3772			1.89979			2.3772	1.89979	1.35241
Zostera marina	Krause-Jensen et al 2000	Oresund - 5-6m					261.658			90.2234				2.41773			1.95532			2.41773	1.95532	1.2873
Zostera marina	Krause-Jensen et al 2000	Oresund - 5-6m					235.751			95.2906				2.37245			1.97905			2.37245	1.97905	1.27823
Zostera marina	Krause-Jensen et al 2000	Oresund - 5-6m					199.482			88.8008				2.2999			1.94842			2.2999	1.94842	1.32918
Zostera marina	Krause-Jensen et al 2000	Oresund - 5-6m					269.43			109.007				2.43045			2.03745			2.43045	2.03745	1.20514
Zostera marina	Krause-Jensen et al 2000	Oresund - 5-6m					191.71			127.821				2.28264			2.1066			2.28264	2.1066	1.18345
Zostera marina	Krause-Jensen et al 2000	Oresund - 5-6m					235.751			117.689				2.37245			2.07074			2.37245	2.07074	1.19076
Zostera marina	Krause-Jensen et al 2000	Oresund - 5-6m					251.295			135.025				2.40018			2.13041			2.40018	2.13041	1.12553
Zostera marina	Krause-Jensen et al 2000	Oresund - 5-6m					222.798			142.983				2.34791			2.15528			2.34791	2.15528	1.11747
Zostera marina	Krause-Jensen et al 2000	Oresund - 5-6m					163.212			142.282				2.21275			2.15315			2.21275	2.15315	1.15999
Zostera marina	Krause-Jensen et al 2000	Oresund - 5-6m					137.306			159.632				2.13769			2.20312			2.13769	2.20312	1.1348
Zostera marina	Krause-Jensen et al 2000	Oresund - 5-6m					139.896			166.857				2.14581			2.22234			2.14581	2.22234	1.11403
Zostera marina	Krause-Jensen et al 2000	Oresund - 5-6m					173.575			166.122				2.23949			2.22043			2.23949	2.22043	1.0878
Zostera marina	Krause-Jensen et al 2000	Oresund - 5-6m					212.435			168.276				2.32723			2.22602			2.32723	2.22602	1.05619
Zostera marina	Krause-Jensen et al 2000	Oresund - 5-6m					238.342			161.764				2.3772			2.20888			2.3772	2.20888	1.05757
Zostera marina	Krause-Jensen et al 2000	Oresund - 5-6m					339.378			135.716				2.53068			2.13263			2.53068	2.13263	1.08433
Zostera marina	Krause-Jensen et al 2000	Oresund - 5-6m					326.425			129.217				2.51378			2.11132			2.51378	2.11132	1.10972
Zostera marina	Krause-Jensen et al 2000	Oresund - 5-6m					349.741			119.093				2.54375			2.07589			2.54375	2.07589	1.13455
Zostera marina	Krause-Jensen et al 2000	Oresund - 5-6m					308.29			111.16				2.48896			2.04595			2.48896	2.04595	1.17951
Zostera marina	Krause-Jensen et al 2000	Oresund - 5-6m					341.969			100.31				2.53399			2.00134			2.53399	2.00134	1.20858
Zostera marina	Krause-Jensen et al 2000	Oresund - 5-6m					391.192			92.3442				2.59239			1.96541			2.59239	1.96541	1.22536
Zostera marina	Krause-Jensen et al 2000	Oresund - 5-6m					357.513			79.3506				2.55329			1.89955			2.55329	1.89955	1.29989
Zostera marina	Krause-Jensen et al 2000	Oresund - 5-6m					316.062			85.1459				2.49977			1.93016			2.49977	1.93016	1.28672
Zostera marina	Krause-Jensen et al 2000	Oresund - 5-6m					401.554			113.294				2.60374			2.05421			2.60374	2.05421	1.13726
Zostera marina	Krause-Jensen et al 2000	Oresund - 5-6m					492.228			118.319				2.69217			2.07306			2.69217	2.07306	1.09279
Zostera marina	Krause-Jensen et al 2000	Oresund - 5-6m					393.782			144.366				2.59526			2.15947			2.59526	2.15947	1.03939
Zostera marina	Krause-Jensen et al 2000	Oresund - 5-6m					321.244			190.635				2.50683			2.2802			2.50683	2.2802	0.950705
Zostera marina	Krause-Jensen et al 2000	Oresund - 5-6m					181.347			200.079				2.25851			2.3012			2.25851	2.3012	1.00505
Zostera marina	Krause-Jensen et al 2000	Oresund - 5-6m					787.565			116.045				2.89629			2.06463			2.89629	2.06463	1.03969
Zostera marina	Krause-Jensen et al 2000	Oresund - 5-6m					1137.31			117.364				3.05588			2.06953			3.05588	2.06953	0.987211
Zostera marina	Krause-Jensen et al 2000	Oresund - 4-5m					7.77202			1.46022				0.890534			0.164418			0.890534	0.164418	3.45307
Zostera marina	Krause-Jensen et al 2000	Oresund - 4-5m					44.0415			7.29492				1.64386			0.86302			1.64386	0.86302	2.56104
Zostera marina	Krause-Jensen et al 2000	Oresund - 4-5m					62.1762			21.1772				1.79362			1.32587			1.79362	1.32587	2.07467
Zostera marina	Krause-Jensen et al 2000	Oresund - 4-5m					98.4456			21.1639				1.9932			1.3256			1.9932	1.3256	2.01515
Zostera marina	Krause-Jensen et al 2000	Oresund - 4-5m					261.658			11.6013				2.41773			1.06451			2.41773	1.06451	2.13704
Zostera marina	Krause-Jensen et al 2000	Oresund - 4-5m					46.6321			51.8846				1.66869			1.71504			1.66869	1.71504	1.74086
Zostera marina	Krause-Jensen et al 2000	Oresund - 4-5m					82.9016			51.1404				1.91856			1.70876			1.91856	1.70876	1.672
Zostera marina	Krause-Jensen et al 2000	Oresund - 4-5m					103.627			44.5538				2.01547			1.64889			2.01547	1.64889	1.70009
Zostera marina	Krause-Jensen et al 2000	Oresund - 4-5m					165.803			32.8352				2.21959			1.51634			2.21959	1.51634	1.76539
Zostera marina	Krause-Jensen et al 2000	Oresund - 4-5m					194.301			31.3628				2.28847			1.49641			2.28847	1.49641	1.76377
Zostera marina	Krause-Jensen et al 2000	Oresund - 4-5m					230.57			35.7355				2.3628			1.5531			2.3628	1.5531	1.68743
Zostera marina	Krause-Jensen et al 2000	Oresund - 4-5m					90.6736			70.8744				1.95748			1.85049			1.95748	1.85049	1.52515
Zostera marina	Krause-Jensen et al 2000	Oresund - 4-5m					145.078			75.9714				2.1616			1.88065			2.1616	1.88065	1.43524
Zostera marina	Krause-Jensen et al 2000	Oresund - 4-5m					158.031			89.1246				2.19874			1.95			2.19874	1.95	1.35797
Zostera marina	Krause-Jensen et al 2000	Oresund - 4-5m					230.57			45.9694				2.3628			1.66247			2.3628	1.66247	1.5831
Zostera marina	Krause-Jensen et al 2000	Oresund - 4-5m					300.518			56.9088				2.47787			1.75518			2.47787	1.75518	1.4602
Zostera marina	Krause-Jensen et al 2000	Oresund - 4-5m					329.016			57.6294				2.51722			1.76064			2.51722	1.76064	1.4432
Zostera marina	Krause-Jensen et al 2000	Oresund - 4-5m					318.653			45.9372				2.50332			1.66216			2.50332	1.66216	1.54131
Zostera marina	Krause-Jensen et al 2000	Oresund - 4-5m					378.238			52.4944				2.57777			1.72011			2.57777	1.72011	1.46373
Zostera marina	Krause-Jensen et al 2000	Oresund - 4-5m					367.876			76.621				2.5657			1.88435			2.5657	1.88435	1.31068
Zostera marina	Krause-Jensen et al 2000	Oresund - 4-5m					93.2642			105.23				1.96972			2.02214			1.96972	2.02214	1.35775
Zostera marina	Krause-Jensen et al 2000	Oresund - 4-5m					152.85			111.056				2.18426			2.04554			2.18426	2.04554	1.27116
Zostera marina	Krause-Jensen et al 2000	Oresund - 4-5m					155.44			105.207				2.19156			2.02205			2.19156	2.02205	1.29139
Zostera marina	Krause-Jensen et al 2000	Oresund - 4-5m					173.575			130.055				2.23949			2.11413			2.23949	2.11413	1.1892
Zostera marina	Krause-Jensen et al 2000	Oresund - 4-5m					194.301			119.082				2.28847			2.07585			2.28847	2.07585	1.21105
Zostera marina	Krause-Jensen et al 2000	Oresund - 4-5m					217.617			113.957				2.33769			2.05674			2.33769	2.05674	1.21453
Zostera marina	Krause-Jensen et al 2000	Oresund - 4-5m					202.073			103.728				2.30551			2.0159			2.30551	2.0159	1.26313
Zostera marina	Krause-Jensen et al 2000	Oresund - 4-5m					126.943			59.8962				2.10361			1.7774			2.10361	1.7774	1.55111
Zostera marina	Krause-Jensen et al 2000	Oresund - 4-5m					158.031			47.4579				2.19874			1.67631			2.19874	1.67631	1.61904
Zostera marina	Krause-Jensen et al 2000	Oresund - 4-5m					196.891			55.4847				2.29423			1.74417			2.29423	1.74417	1.52571
Zostera marina	Krause-Jensen et al 2000	Oresund - 4-5m					183.938			67.1853				2.26467			1.82727			2.26467	1.82727	1.45529
Zostera marina	Krause-Jensen et al 2000	Oresund - 4-5m					204.663			79.6046				2.31104			1.90094			2.31104	1.90094	1.37113
Zostera marina	Krause-Jensen et al 2000	Oresund - 4-5m					222.798			74.481				2.34791			1.87205			2.34791	1.87205	1.38765
Zostera marina	Krause-Jensen et al 2000	Oresund - 4-5m					243.523			60.5846				2.38654			1.78236			2.38654	1.78236	1.46163
Zostera marina	Krause-Jensen et al 2000	Oresund - 4-5m					284.974			72.2653				2.45481			1.85893			2.45481	1.85893	1.36814
Zostera marina	Krause-Jensen et al 2000	Oresund - 4-5m					251.295			90.5525				2.40018			1.9569			2.40018	1.9569	1.29105
Zostera marina	Krause-Jensen et al 2000	Oresund - 4-5m					204.663			89.8385				2.31104			1.95346			2.31104	1.95346	1.32103
Zostera marina	Krause-Jensen et al 2000	Oresund - 4-5m					303.109			86.8786				2.4816			1.93891			2.4816	1.93891	1.28382
Zostera marina	Krause-Jensen et al 2000	Oresund - 4-5m					279.793			102.238				2.44684			2.00961			2.44684	2.00961	1.22679
Zostera marina	Krause-Jensen et al 2000	Oresund - 4-5m					326.425			116.11				2.51378			2.06487			2.51378	2.06487	1.15403
Zostera marina	Krause-Jensen et al 2000	Oresund - 4-5m					329.016			99.296				2.51722			1.99693			2.51722	1.99693	1.21781
Zostera marina	Krause-Jensen et al 2000	Oresund - 4-5m					370.466			92.7019				2.56875			1.96709			2.56875	1.96709	1.23084
Zostera marina	Krause-Jensen et al 2000	Oresund - 4-5m					370.466			107.322				2.56875			2.03069			2.56875	2.03069	1.17017
Zostera marina	Krause-Jensen et al 2000	Oresund - 4-5m					375.648			119.016				2.57478			2.0756			2.57478	2.0756	1.12552
Zostera marina	Krause-Jensen et al 2000	Oresund - 4-5m					440.415			132.881				2.64386			2.12346			2.64386	2.12346	1.05918
Zostera marina	Krause-Jensen et al 2000	Oresund - 4-5m					427.461			117.535				2.6309			2.07017			2.6309	2.07017	1.1139
Zostera marina	Krause-Jensen et al 2000	Oresund - 4-5m					427.461			106.57				2.6309			2.02763			2.6309	2.02763	1.15447
Zostera marina	Krause-Jensen et al 2000	Oresund - 4-5m					443.005			90.4824				2.64641			1.95656			2.64641	1.95656	1.21762
Zostera marina	Krause-Jensen et al 2000	Oresund - 4-5m					515.544			97.0349				2.71227			1.98693			2.71227	1.98693	1.16893
Zostera marina	Krause-Jensen et al 2000	Oresund - 4-5m					510.363			117.505				2.70788			2.07005			2.70788	2.07005	1.09095
Zostera marina	Krause-Jensen et al 2000	Oresund - 4-5m					621.762			86.7621				2.79362			1.93833			2.79362	1.93833	1.19092
Zostera marina	Krause-Jensen et al 2000	Oresund - 4-5m					642.487			108.684				2.80786			2.03617			2.80786	2.03617	1.09333
Zostera marina	Krause-Jensen et al 2000	Oresund - 4-5m					647.668			108.682				2.81135			2.03616			2.81135	2.03616	1.09229
Zostera marina	Krause-Jensen et al 2000	Oresund - 4-5m					738.342			104.994				2.86826			2.02117			2.86826	2.02117	1.08955
Zostera marina	Krause-Jensen et al 2000	Oresund - 4-5m					891.192			120.289				2.94997			2.08023			2.94997	2.08023	1.00873
Zostera marina	Krause-Jensen et al 2000	Oresund - 4-5m					961.14			174.357				2.98279			2.24144			2.98279	2.24144	0.845122
Zostera marina	Krause-Jensen et al 2000	Oresund - 4-5m					852.332			178.783				2.93061			2.25233			2.93061	2.25233	0.850366
Zostera marina	Krause-Jensen et al 2000	Oresund - 4-5m					795.337			188.307				2.90055			2.27487			2.90055	2.27487	0.837868
Zostera marina	Krause-Jensen et al 2000	Oresund - 4-5m					1098.45			197.699				3.04078			2.296			3.04078	2.296	0.775703
Zostera marina	Krause-Jensen et al 2000	Oresund - 4-5m					676.166			152.532				2.83005			2.18336			2.83005	2.18336	0.946272
Zostera marina	Krause-Jensen et al 2000	Oresund - 4-5m					595.855			149.637				2.77514			2.17504			2.77514	2.17504	0.970657
Zostera marina	Krause-Jensen et al 2000	Oresund - 4-5m					549.223			150.385				2.73975			2.1772			2.73975	2.1772	0.979192
Zostera marina	Krause-Jensen et al 2000	Oresund - 4-5m					510.363			138.703				2.70788			2.14209			2.70788	2.14209	1.02224
Zostera marina	Krause-Jensen et al 2000	Oresund - 4-5m					572.539			132.102				2.7578			2.12091			2.7578	2.12091	1.02748
Zostera marina	Krause-Jensen et al 2000	Oresund - 4-5m					541.451			126.996				2.73356			2.10379			2.73356	2.10379	1.05108
Zostera marina	Krause-Jensen et al 2000	Oresund - 4-5m					463.731			144.568				2.66627			2.16007			2.66627	2.16007	1.01754
Zostera marina	Krause-Jensen et al 2000	Oresund - 4-5m					443.005			151.886				2.64641			2.18152			2.64641	2.18152	1.00304
Zostera marina	Krause-Jensen et al 2000	Oresund - 4-5m					409.326			156.284				2.61207			2.19392			2.61207	2.19392	1.00149
Zostera marina	Krause-Jensen et al 2000	Oresund - 4-5m					391.192			163.601				2.59239			2.21379			2.59239	2.21379	0.988435
Zostera marina	Krause-Jensen et al 2000	Oresund - 4-5m					349.741			140.955				2.54375			2.14908			2.54375	2.14908	1.06473
Zostera marina	Krause-Jensen et al 2000	Oresund - 4-5m					310.881			137.314				2.49259			2.13772			2.49259	2.13772	1.09089
Zostera marina	Krause-Jensen et al 2000	Oresund - 4-5m					326.425			155.584				2.51378			2.19196			2.51378	2.19196	1.0328
Zostera marina	Krause-Jensen et al 2000	Oresund - 4-5m					240.933			141.726				2.3819			2.15145			2.3819	2.15145	1.11095
Zostera marina	Krause-Jensen et al 2000	Oresund - 4-5m					173.575			170.99				2.23949			2.23297			2.23949	2.23297	1.07584
Zostera marina	Krause-Jensen et al 2000	Oresund - 4-5m					212.435			172.438				2.32723			2.23663			2.32723	2.23663	1.04606
Zostera marina	Krause-Jensen et al 2000	Oresund - 4-5m					277.202			173.876				2.4428			2.24024			2.4428	2.24024	1.00801
Zostera marina	Krause-Jensen et al 2000	Oresund - 4-5m					220.207			192.172				2.34283			2.28369			2.34283	2.28369	0.996502
Zostera marina	Krause-Jensen et al 2000	Oresund - 4-5m					173.575			206.078				2.23949			2.31403			2.23949	2.31403	0.998513
Zostera marina	Krause-Jensen et al 2000	Oresund - 4-5m					261.658			210.432				2.41773			2.32311			2.41773	2.32311	0.936463
Zostera marina	Krause-Jensen et al 2000	Oresund - 4-5m					427.461			268.12				2.6309			2.42833			2.6309	2.42833	0.772249
Zostera marina	Krause-Jensen et al 2000	Oresund - 4-5m					398.964			204.534				2.60093			2.31076			2.60093	2.31076	0.893368
Zostera marina	Krause-Jensen et al 2000	Oresund - 4-5m					404.145			191.374				2.60654			2.28188			2.60654	2.28188	0.91924
Zostera marina	Krause-Jensen et al 2000	Oresund - 4-5m					427.461			181.862				2.6309			2.25974			2.6309	2.25974	0.933063
Zostera marina	Krause-Jensen et al 2000	Oresund - 4-5m					502.591			173.063				2.70121			2.2382			2.70121	2.2382	0.932546
Zostera marina	Krause-Jensen et al 2000	Oresund - 4-5m					541.451			165.008				2.73356			2.2175			2.73356	2.2175	0.942604
Zostera marina	Krause-Jensen et al 2000	Oresund - 4-5m					541.451			170.856				2.73356			2.23263			2.73356	2.23263	0.928176
Zostera marina	Krause-Jensen et al 2000	Oresund - 4-5m					595.855			190.573				2.77514			2.28006			2.77514	2.28006	0.870477
Zostera marina	Krause-Jensen et al 2000	Oresund - 4-5m					678.756			191.273				2.83171			2.28165			2.83171	2.28165	0.852011
Zostera marina	Krause-Jensen et al 2000	Oresund - 4-5m					681.347			180.308				2.83337			2.25601			2.83337	2.25601	0.875974
Zostera marina	Krause-Jensen et al 2000	Oresund - 4-5m					476.684			204.505				2.67823			2.3107			2.67823	2.3107	0.870273
Zostera marina	Krause-Jensen et al 2000	Oresund - 4-5m					536.269			216.91				2.72938			2.33628			2.72938	2.33628	0.830555
Zostera marina	Krause-Jensen et al 2000	Oresund - 4-5m					743.523			246.805				2.87129			2.39235			2.87129	2.39235	0.734559
Zostera marina	Krause-Jensen et al 2000	Oresund - 4-5m					994.819			270.105				2.99774			2.43153			2.99774	2.43153	0.659312
Zostera marina	Krause-Jensen et al 2000	Oresund - 4-5m					772.021			313.315				2.88763			2.49598			2.88763	2.49598	0.630817
Zostera marina	Krause-Jensen et al 2000	Oresund - 4-5m					572.539			356.517				2.7578			2.55208			2.7578	2.55208	0.61619
Zostera marina	Krause-Jensen et al 2000	Oresund - 3-4m					5.19632			2.16399				0.715696			0.335255			0.715696	0.335255	3.34248
Zostera marina	Krause-Jensen et al 2000	Oresund - 3-4m					5.09149			12.2796				0.706845			1.08919			0.706845	1.08919	2.62596
Zostera marina	Krause-Jensen et al 2000	Oresund - 3-4m					51.7687			7.92751				1.71407			0.899137			1.71407	0.899137	2.50556
Zostera marina	Krause-Jensen et al 2000	Oresund - 3-4m					134.723			2.83974				2.12944			0.453278			2.12944	0.453278	2.80645
Zostera marina	Krause-Jensen et al 2000	Oresund - 3-4m					131.983			17.2916				2.12052			1.23784			2.12052	1.23784	2.06073
Zostera marina	Krause-Jensen et al 2000	Oresund - 3-4m					69.7537			22.3719				1.84357			1.3497			1.84357	1.3497	2.03697
Zostera marina	Krause-Jensen et al 2000	Oresund - 3-4m					93.1148			18.0282				1.96902			1.25595			1.96902	1.25595	2.08883
Zostera marina	Krause-Jensen et al 2000	Oresund - 3-4m					85.1406			37.5397				1.93014			1.57449			1.93014	1.57449	1.79662
Zostera marina	Krause-Jensen et al 2000	Oresund - 3-4m					108.449			38.2539				2.03523			1.58268			2.03523	1.58268	1.75734
Zostera marina	Krause-Jensen et al 2000	Oresund - 3-4m					118.924			27.4119				2.07527			1.43794			2.07527	1.43794	1.8834
Zostera marina	Krause-Jensen et al 2000	Oresund - 3-4m					152.513			36.0703				2.18331			1.55715			2.18331	1.55715	1.73733
Zostera marina	Krause-Jensen et al 2000	Oresund - 3-4m					261.539			15.0772				2.41754			1.17832			2.41754	1.17832	2.02854
Zostera marina	Krause-Jensen et al 2000	Oresund - 3-4m					253.677			23.7505				2.40428			1.37567			2.40428	1.37567	1.84425
Zostera marina	Krause-Jensen et al 2000	Oresund - 3-4m					201.676			41.8329				2.30466			1.62152			2.30466	1.62152	1.63958
Zostera marina	Krause-Jensen et al 2000	Oresund - 3-4m					266.541			32.4164				2.42576			1.51076			2.42576	1.51076	1.70896
Zostera marina	Krause-Jensen et al 2000	Oresund - 3-4m					250.892			42.5377				2.39949			1.62877			2.39949	1.62877	1.60426
Zostera marina	Krause-Jensen et al 2000	Oresund - 3-4m					178.278			49.7893				2.2511			1.69714			2.2511	1.69714	1.58349
Zostera marina	Krause-Jensen et al 2000	Oresund - 3-4m					224.865			54.1077				2.35192			1.73326			2.35192	1.73326	1.51883
Zostera marina	Krause-Jensen et al 2000	Oresund - 3-4m					134.102			62.8111				2.12743			1.79804			2.12743	1.79804	1.52428
Zostera marina	Krause-Jensen et al 2000	Oresund - 3-4m					159.904			72.9173				2.20386			1.86283			2.20386	1.86283	1.43959
Zostera marina	Krause-Jensen et al 2000	Oresund - 3-4m					185.908			63.5149				2.2693			1.80288			2.2693	1.80288	1.47718
Zostera marina	Krause-Jensen et al 2000	Oresund - 3-4m					331.315			31.6704				2.52024			1.50065			2.52024	1.50065	1.6903
Zostera marina	Krause-Jensen et al 2000	Oresund - 3-4m					375.327			34.5447				2.57441			1.53838			2.57441	1.53838	1.63809
Zostera marina	Krause-Jensen et al 2000	Oresund - 3-4m					388.468			16.4764				2.58935			1.21686			2.58935	1.21686	1.94031
Zostera marina	Krause-Jensen et al 2000	Oresund - 3-4m					401.084			48.9863				2.60324			1.69007			2.60324	1.69007	1.48475
Zostera marina	Krause-Jensen et al 2000	Oresund - 3-4m					351.809			54.0619				2.54631			1.73289			2.54631	1.73289	1.46096
Zostera marina	Krause-Jensen et al 2000	Oresund - 3-4m					284.571			42.5255				2.45419			1.62865			2.45419	1.62865	1.58799
Zostera marina	Krause-Jensen et al 2000	Oresund - 3-4m					305.162			55.5238				2.48453			1.74448			2.48453	1.74448	1.46841
Zostera marina	Krause-Jensen et al 2000	Oresund - 3-4m					318.01			65.6348				2.50244			1.81713			2.50244	1.81713	1.39374
Zostera marina	Krause-Jensen et al 2000	Oresund - 3-4m					335.988			80.8017				2.52632			1.90742			2.52632	1.90742	1.30047
Zostera marina	Krause-Jensen et al 2000	Oresund - 3-4m					266.166			68.5437				2.42515			1.83597			2.42515	1.83597	1.39893
Zostera marina	Krause-Jensen et al 2000	Oresund - 3-4m					214.323			71.4526				2.33107			1.85402			2.33107	1.85402	1.40989
Zostera marina	Krause-Jensen et al 2000	Oresund - 3-4m					258.207			86.6102				2.41197			1.93757			2.41197	1.93757	1.30596
Zostera marina	Krause-Jensen et al 2000	Oresund - 3-4m					185.713			82.3011				2.26884			1.91541			2.26884	1.91541	1.36997
Zostera marina	Krause-Jensen et al 2000	Oresund - 3-4m					144.292			79.4259				2.15924			1.89996			2.15924	1.89996	1.41753
Zostera marina	Krause-Jensen et al 2000	Oresund - 3-4m					177.829			93.1421				2.25			1.96915			2.25	1.96915	1.32435
Zostera marina	Krause-Jensen et al 2000	Oresund - 3-4m					201.145			93.1337				2.30351			1.96911			2.30351	1.96911	1.30836
Zostera marina	Krause-Jensen et al 2000	Oresund - 3-4m					141.364			111.941				2.15034			2.04899			2.15034	2.04899	1.27804
Zostera marina	Krause-Jensen et al 2000	Oresund - 3-4m					198.344			113.366				2.29742			2.05448			2.29742	2.05448	1.22875
Zostera marina	Krause-Jensen et al 2000	Oresund - 3-4m					187.757			135.046				2.2736			2.13048			2.2736	2.13048	1.16338
Zostera marina	Krause-Jensen et al 2000	Oresund - 3-4m					286.57			99.6057				2.45723			1.99828			2.45723	1.99828	1.23449
Zostera marina	Krause-Jensen et al 2000	Oresund - 3-4m					247.702			100.342				2.39393			2.00148			2.39393	2.00148	1.25039
Zostera marina	Krause-Jensen et al 2000	Oresund - 3-4m					335.845			94.5301				2.52614			1.97557			2.52614	1.97557	1.23551
Zostera marina	Krause-Jensen et al 2000	Oresund - 3-4m					174.482			166.12				2.24175			2.22042			2.24175	2.22042	1.08713
Zostera marina	Krause-Jensen et al 2000	Oresund - 3-4m					213.342			166.106				2.32908			2.22039			2.32908	2.22039	1.06101
Zostera marina	Krause-Jensen et al 2000	Oresund - 3-4m					223.832			153.819				2.34992			2.18701			2.34992	2.18701	1.0866
Zostera marina	Krause-Jensen et al 2000	Oresund - 3-4m					239.571			135.027				2.37943			2.13042			2.37943	2.13042	1.13174
Zostera marina	Krause-Jensen et al 2000	Oresund - 3-4m					242.311			120.575				2.38437			2.08126			2.38437	2.08126	1.17716
Zostera marina	Krause-Jensen et al 2000	Oresund - 3-4m					294.192			114.054				2.46863			2.05711			2.46863	2.05711	1.17496
Zostera marina	Krause-Jensen et al 2000	Oresund - 3-4m					351.255			107.53				2.54562			2.03153			2.54562	2.03153	1.1763
Zostera marina	Krause-Jensen et al 2000	Oresund - 3-4m					400.575			98.1194				2.60268			1.99175			2.60268	1.99175	1.19715
Zostera marina	Krause-Jensen et al 2000	Oresund - 3-4m					439.368			104.608				2.64283			2.01957			2.64283	2.01957	1.15859
Zostera marina	Krause-Jensen et al 2000	Oresund - 3-4m					400.463			108.958				2.60256			2.03726			2.60256	2.03726	1.15378
Zostera marina	Krause-Jensen et al 2000	Oresund - 3-4m					335.591			119.097				2.52581			2.0759			2.52581	2.0759	1.13991
Zostera marina	Krause-Jensen et al 2000	Oresund - 3-4m					291.444			129.228				2.46456			2.11136			2.46456	2.11136	1.12443
Zostera marina	Krause-Jensen et al 2000	Oresund - 3-4m					280.909			145.851				2.44857			2.16391			2.44857	2.16391	1.07909
Zostera marina	Krause-Jensen et al 2000	Oresund - 3-4m					291.107			161.743				2.46405			2.20882			2.46405	2.20882	1.03161
Zostera marina	Krause-Jensen et al 2000	Oresund - 3-4m					252.337			153.086				2.40198			2.18494			2.40198	2.18494	1.07299
Zostera marina	Krause-Jensen et al 2000	Oresund - 3-4m					345.699			143.659				2.5387			2.15733			2.5387	2.15733	1.05837
Zostera marina	Krause-Jensen et al 2000	Oresund - 3-4m					330.267			132.827				2.51887			2.12329			2.51887	2.12329	1.09678
Zostera marina	Krause-Jensen et al 2000	Oresund - 3-4m					419.077			62.7081				2.62229			1.79732			2.62229	1.79732	1.37674
Zostera marina	Krause-Jensen et al 2000	Oresund - 3-4m					419.032			67.0434				2.62225			1.82636			2.62225	1.82636	1.34906
Zostera marina	Krause-Jensen et al 2000	Oresund - 3-4m					470.793			72.0825				2.67283			1.85783			2.67283	1.85783	1.30389
Zostera marina	Krause-Jensen et al 2000	Oresund - 3-4m					483.791			67.7425				2.68466			1.83086			2.68466	1.83086	1.32607
Zostera marina	Krause-Jensen et al 2000	Oresund - 3-4m					465.919			42.46				2.66831			1.62798			2.66831	1.62798	1.5245
Zostera marina	Krause-Jensen et al 2000	Oresund - 3-4m					520.405			34.4923				2.71634			1.53772			2.71634	1.53772	1.59621
Zostera marina	Krause-Jensen et al 2000	Oresund - 3-4m					535.845			44.6023				2.72904			1.64936			2.72904	1.64936	1.48591
Zostera marina	Krause-Jensen et al 2000	Oresund - 3-4m					572.159			40.254				2.75752			1.60481			2.75752	1.60481	1.51988
Zostera marina	Krause-Jensen et al 2000	Oresund - 3-4m					551.254			57.6026				2.74135			1.76044			2.74135	1.76044	1.37626
Zostera marina	Krause-Jensen et al 2000	Oresund - 3-4m					532.962			72.7826				2.7267			1.86203			2.7267	1.86203	1.28375
[truncated: 853 more rows]

## Sheet: SL_IL
Species	REF	Location	Date	Elevation (n MLLW)	Shoot length (cm)	SL +STD DEV	Intermode length	IL +STD DEV
Zmarina	ruesink et al 2009	Willapa Bay, Stackpole		-0.368139	181.607	286.37
Zmarina	ruesink et al 2009	Willapa Bay, Stackpole		-0.248136	156.972	246.843
Zmarina	ruesink et al 2009	Willapa Bay, Stackpole		-0.125618	161.096	254.048
Zmarina	ruesink et al 2009	Willapa Bay, Stackpole		0.00151181	116.434	180.113
Zmarina	ruesink et al 2009	Willapa Bay, Stackpole		0.128781	107.206	168.831
Zmarina	ruesink et al 2009	Willapa Bay, Stackpole		0.25116	75.8959	118.52
Zmarina	ruesink et al 2009	Willapa Bay, Stackpole		0.373642	70.776	110.319
Zmarina	ruesink et al 2009	Willapa Bay, Stackpole		0.50114	119.579	240.261
Zjaponica	ruesink et al 2009	Willapa Bay, Stackpole		0.00170341	58.6452	70.59
Zjaponica	ruesink et al 2009	Willapa Bay, Stackpole		0.120977	38.0289	40.7436
Zjaponica	ruesink et al 2009	Willapa Bay, Stackpole		0.247952	38.5879	57.5912
Zjaponica	ruesink et al 2009	Willapa Bay, Stackpole		0.380047	49.4633	59.7783
Zjaponica	ruesink et al 2009	Willapa Bay, Stackpole		0.504443	39.7062	58.7079
Zjaponica	ruesink et al 2009	Willapa Bay, Stackpole		0.555185	27.7682	34.826
Zjaponica	ruesink et al 2009	Willapa Bay, Stackpole		0.608469	16.3734	21.2597
Zjaponica	ruesink et al 2009	Willapa Bay, Stackpole		0.664309	9.32234	12.0357
Zjaponica	ruesink et al 2009	Willapa Bay, Stackpole		0.710011	7.15639	8.2429
Zjaponica	ruesink et al 2009	Willapa Bay, Stackpole		0.76844	12.5931	13.137
Zjaponica	ruesink et al 2009	Willapa Bay, Stackpole		0.831899	5.54303	6.08566
Zjaponica	ruesink et al 2009	Willapa Bay, Stackpole		0.885245	9.89323	9.89323
Zjaponica	ruesink et al 2009	Willapa Bay, Stackpole		0.93603	8.81382	11.5284
Zjaponica	ruesink et al 2009	Willapa Bay, Stackpole		0.994438	8.82121	9.90705
Zjaponica	ruesink et al 2009	Willapa Bay, Stackpole		1.05031	11	13.1714
Zjaponica	ruesink et al 2009	Willapa Bay, Stackpole		1.10111	12.0923	12.6355
Zmarina	ruesink et al 2009	Willapa Bay, Oysterville		-0.467156	120.429	191.299
Zmarina	ruesink et al 2009	Willapa Bay, Oysterville		-0.362698	127.897	201.964
Zmarina	ruesink et al 2009	Willapa Bay, Oysterville		-0.26781	89.0059	142.291
Zmarina	ruesink et al 2009	Willapa Bay, Oysterville		-0.170685	80.4878	126.314
Zmarina	ruesink et al 2009	Willapa Bay, Oysterville		-0.0689196	112.467	177.476
Zmarina	ruesink et al 2009	Willapa Bay, Oysterville		0.0658781	62.3893	99.1564
Zmarina	ruesink et al 2009	Willapa Bay, Oysterville		0.162835	74.1199	116.216
Zmarina	ruesink et al 2009	Willapa Bay, Oysterville		0.254933	71.4628	110.894
Zmarina	ruesink et al 2009	Willapa Bay, Oysterville		0.38452	49.6258	84.7947
Zmarina	ruesink et al 2009	Willapa Bay, Oysterville		0.506442	51.7669	82.1396
Zmarina	ruesink et al 2009	Willapa Bay, Oysterville		0.605909	60.8333	96.5345
Zmarina	ruesink et al 2009	Willapa Bay, Oysterville		0.981527	79.5131	125.872
Zmarina	ruesink et al 2009	Willapa Bay, Oysterville		1.12126	34.7639	69.9326
Zjaponica	ruesink et al 2009	Willapa Bay, Oysterville		-0.463836	20.2516	20.2516
Zjaponica	ruesink et al 2009	Willapa Bay, Oysterville		-0.269649	10.6754	10.6754
Zjaponica	ruesink et al 2009	Willapa Bay, Oysterville		-0.170243	27.2019	29.3336
Zjaponica	ruesink et al 2009	Willapa Bay, Oysterville		-0.0756118	19.2165	19.2165
Zjaponica	ruesink et al 2009	Willapa Bay, Oysterville		0.0686893	23.4908	27.2202
Zjaponica	ruesink et al 2009	Willapa Bay, Oysterville		0.165734	24.5641	29.3597
Zjaponica	ruesink et al 2009	Willapa Bay, Oysterville		0.255345	21.9069	25.6375
Zjaponica	ruesink et al 2009	Willapa Bay, Oysterville		0.394717	20.3193	22.983
Zjaponica	ruesink et al 2009	Willapa Bay, Oysterville		0.504276	12.868	17.1314
Zjaponica	ruesink et al 2009	Willapa Bay, Oysterville		0.598726	26.7297	34.723
Zjaponica	ruesink et al 2009	Willapa Bay, Oysterville		0.700859	14.482	16.6137
Zjaponica	ruesink et al 2009	Willapa Bay, Oysterville		0.84276	8.0989	8.0989
Zjaponica	ruesink et al 2009	Willapa Bay, Oysterville		0.979374	39.0156	56.5999
Zjaponica	ruesink et al 2009	Willapa Bay, Oysterville		1.05181	6.51683	8.11461
Zjaponica	ruesink et al 2009	Willapa Bay, Oysterville		1.11896	11.3179	14.5152
Zjaponica	ruesink et al 2009	Willapa Bay, Oysterville		1.19361	12.3895	13.9879
Zjaponica	ruesink et al 2009	Willapa Bay, Oysterville		1.26081	11.8619	18.2562
Zjaponica	ruesink et al 2009	Willapa Bay, Oysterville		1.32797	15.5972	20.9256
Zjaponica	ruesink et al 2009	Willapa Bay, Oysterville		1.4027	6.01165	8.67576
Zmarina	ruesink et al 2009	Willapa Bay, Nahcotta		-0.463142	154.592	244.388
Zmarina	ruesink et al 2009	Willapa Bay, Nahcotta		-0.41127	106.122	166.837
Zmarina	ruesink et al 2009	Willapa Bay, Nahcotta		-0.363247	171.429	269.898
Zmarina	ruesink et al 2009	Willapa Bay, Nahcotta		-0.306381	153.571	242.857
Zmarina	ruesink et al 2009	Willapa Bay, Nahcotta		-0.207144	87.2449	135.714
Zmarina	ruesink et al 2009	Willapa Bay, Nahcotta		-0.105176	65.8163	111.224
Zmarina	ruesink et al 2009	Willapa Bay, Nahcotta		-0.00291255	81.6327	139.796
Zmarina	ruesink et al 2009	Willapa Bay, Nahcotta		0.0353709	116.837	197.449
Zmarina	ruesink et al 2009	Willapa Bay, Nahcotta		0.058829	79.5918	135.714
Zmarina	ruesink et al 2009	Willapa Bay, Nahcotta		0.122809	60.2041	122.449
Zmarina	ruesink et al 2009	Willapa Bay, Nahcotta		0.312808	57.1429	113.776
Zmarina	ruesink et al 2009	Willapa Bay, Nahcotta		0.685734	57.6531	113.776
Zmarina	ruesink et al 2009	Willapa Bay, Nahcotta		0.866317	65.3061	112.245
Zmarina	ruesink et al 2009	Willapa Bay, Nahcotta		1.18696	62.7551	128.061
Zjaponica	ruesink et al 2009	Willapa Bay, Nahcotta		0.0321756	13.2653	13.2653
Zjaponica	ruesink et al 2009	Willapa Bay, Nahcotta		0.0607882	27.0408	27.0408
Zjaponica	ruesink et al 2009	Willapa Bay, Nahcotta		0.124849	17.8571	17.8571
Zjaponica	ruesink et al 2009	Willapa Bay, Nahcotta		0.371875	17.3469	20.4082
Zjaponica	ruesink et al 2009	Willapa Bay, Nahcotta		0.440799	22.449	29.5918
Zjaponica	ruesink et al 2009	Willapa Bay, Nahcotta		0.564295	19.898	27.551
Zjaponica	ruesink et al 2009	Willapa Bay, Nahcotta		0.687786	16.8367	18.8776
Zjaponica	ruesink et al 2009	Willapa Bay, Nahcotta		0.808926	16.8367	22.449
Zjaponica	ruesink et al 2009	Willapa Bay, Nahcotta		0.877781	13.2653	15.3061
Zjaponica	ruesink et al 2009	Willapa Bay, Nahcotta		0.934772	11.2245	13.7755
Zjaponica	ruesink et al 2009	Willapa Bay, Nahcotta		0.998925	13.7755	17.8571
Zjaponica	ruesink et al 2009	Willapa Bay, Nahcotta		1.0607	16.3265	18.8776
Zjaponica	ruesink et al 2009	Willapa Bay, Nahcotta		1.1272	15.3061	19.3878
Zjaponica	ruesink et al 2009	Willapa Bay, Nahcotta		1.18895	13.7755	15.8163
Zjaponica	ruesink et al 2009	Willapa Bay, Nahcotta		1.24603	23.4694	28.0612
Zjaponica	ruesink et al 2009	Willapa Bay, Nahcotta		1.31007	11.2245	14.2857
Zjaponica	ruesink et al 2009	Willapa Bay, Nahcotta		1.37419	9.18367	10.7143
Zjaponica	ruesink et al 2009	Willapa Bay, Nahcotta		1.4383	6.63265	7.65306
Zjaponica	ruesink et al 2009	Willapa Bay, Nahcotta		1.50006	7.14286	8.67347
Zmarina	lee et al 2006	Dadae Bay	2001-07-07 02:53:24		101.228	104.554	26.198	28.2079
Zmarina	lee et al 2006	Dadae Bay	2001-07-23 06:08:46		77.9406	82.6931	26.4059	27.7228
Zmarina	lee et al 2006	Dadae Bay	2001-08-25 15:21:57		69.8614	72.9505	22.2475	24.1188
Zmarina	lee et al 2006	Dadae Bay	2001-09-20 05:38:02		32.5545	34.6931	13.8614	14.5545
Zmarina	lee et al 2006	Dadae Bay	2001-11-04 20:38:02		52.7525	54.1782	10.7426	11.5743
Zmarina	lee et al 2006	Dadae Bay	2001-12-02 02:57:48		41.5842	43.4851	10.3267	10.8812
Zmarina	lee et al 2006	Dadae Bay	2002-01-02 06:46:05		41.5842	43.2475	13.2376	13.5149
Zmarina	lee et al 2006	Dadae Bay	2002-02-24 16:43:10		43.9604	45.6238	11.6436	12.7525
Zmarina	lee et al 2006	Dadae Bay	2002-03-22 20:20:29		56.3168	61.5446	13.3762	14.901
Zmarina	lee et al 2006	Dadae Bay	2002-04-06 07:32:11		88.8713	92.4356	19.8218	20.9307
Zmarina	lee et al 2006	Dadae Bay	2002-05-24 17:18:17		89.3465	93.6238	16.6337	17.5347
Zmarina	lee et al 2006	Dadae Bay	2002-06-20 23:38:02		89.3465	93.1485	17.4653	17.8812
Zjaponica	lee et al 2006	Dadae Bay	2001-07-05 01:52:27		16.5179	17.4107	1.5507	1.66998
Zjaponica	lee et al 2006	Dadae Bay	2001-07-23 08:09:37		21.0813	21.7758	3.32008	3.9165
Zjaponica	lee et al 2006	Dadae Bay	2001-08-23 13:04:41		18.998	19.4444	1.84891	1.90855
Zjaponica	lee et al 2006	Dadae Bay	2001-09-19 19:49:52		18.3532	18.8988	6.34195	8.01193
Zjaponica	lee et al 2006	Dadae Bay	2001-11-04 02:32:17		8.92857	9.4246	3.8171	4.61233
Zjaponica	lee et al 2006	Dadae Bay	2001-12-01 06:41:41		12.996	13.8889	2.30616	2.58449
Zjaponica	lee et al 2006	Dadae Bay	2002-01-01 11:35:09		10.8135	11.7063	1.51093	1.68986
Zjaponica	lee et al 2006	Dadae Bay	2002-01-25 10:27:20		9.52381	9.82143	5.58648	6.71968
Zjaponica	lee et al 2006	Dadae Bay	2002-02-22 17:28:43		13.3929	13.8889	4.05567	4.71173
Zjaponica	lee et al 2006	Dadae Bay	2002-04-15 07:44:20		11.7063	12.004	4.15507	4.61233
Zjaponica	lee et al 2006	Dadae Bay	2002-05-23 05:16:17		20.0893	20.5357	2.98211	3.3996
Zjaponica	lee et al 2006	Dadae Bay	2002-06-20 01:02:02		17.5099	17.8075	1.41153	1.49105

## Sheet: Halodule mean
Halodule wrightii	Creed et al	Abrolhos	1995	3	15	75.94	2276.81			6.27846				3.42664			0.786636			3.42664	0.786636	1.94181
Halodule wrightii	Creed et al	Abrolhos	1995	8	15	228.29	3293.74	#N/A	#N/A	7.30127	#N/A	#N/A	#N/A	3.53398	#N/A	#N/A	0.861824	#N/A	#N/A	3.53398	0.861824	1.94944
Halodule wrightii	Creed et al	Abrolhos	1995	12	15	350.17	2285.12	#N/A	#N/A	5.98053	#N/A	#N/A	#N/A	3.46479	#N/A	#N/A	0.6817	#N/A	#N/A	3.46479	0.6817	1.91047
Halodule wrightii	Creed et al	Abrolhos	1996	4	15	106.41	4896.2	#N/A	#N/A	10.06	#N/A	#N/A	#N/A	3.74409	#N/A	#N/A	1.00512	#N/A	#N/A	3.74409	1.00512	1.73373
Halodule wrightii	Creed et al	Ilha do Japonês	1996	3	15	75.94	16973.9	#N/A	#N/A	16.8585	#N/A	#N/A	#N/A	4.24802	#N/A	#N/A	1.23234	#N/A	#N/A	4.24802	1.23234	1.3972
Halodule wrightii	Creed et al	Ilha do Japonês	1995	11	15	319.7	3429.31	#N/A	#N/A	13.6112	#N/A	#N/A	#N/A	3.54063	#N/A	#N/A	1.13519	#N/A	#N/A	3.54063	1.13519	1.72448
Halodule wrightii	Creed et al	Ilha do Japonês	1996	1	15	15	4347.68	#N/A	#N/A	14.1499	#N/A	#N/A	#N/A	3.64223	#N/A	#N/A	1.15088	#N/A	#N/A	3.64223	1.15088	1.6862
Halodule wrightii	Creed et al	Ilha do Japonês	1996	3	15	75.94	3361.05	#N/A	#N/A	14.4878	#N/A	#N/A	#N/A	3.52878	#N/A	#N/A	1.16324	#N/A	#N/A	3.52878	1.16324	1.69898
Halodule wrightii	Creed et al	Ilha do Japonês	1996	4	15	106.41	4146.86	#N/A	#N/A	11.5572	#N/A	#N/A	#N/A	3.61858	#N/A	#N/A	1.06291	#N/A	#N/A	3.61858	1.06291	1.77836
Halodule wrightii	Creed et al	Ilha do Japonês	1996	6	15	167.35	7355.3	#N/A	#N/A	11.1024	#N/A	#N/A	#N/A	3.89057	#N/A	#N/A	1.04706	#N/A	#N/A	3.89057	1.04706	1.69192
Halodule wrightii	Creed et al	Ilha do Japonês	1996	8	15	228.29	4854.1	#N/A	#N/A	4.04503	#N/A	#N/A	#N/A	3.69476	#N/A	#N/A	0.580018	#N/A	#N/A	3.69476	0.580018	2.13978
Halodule wrightii	Creed et al	Ilha do Japonês	1996	9	15	258.76	2224.06	#N/A	#N/A	3.44859	#N/A	#N/A	#N/A	3.37193	#N/A	#N/A	0.523373	#N/A	#N/A	3.37193	0.523373	2.3225
Halodule wrightii	Creed et al	Ilha do Japonês	1996	11	15	319.7	2052.42	#N/A	#N/A	3.43079	#N/A	#N/A	#N/A	3.31788	#N/A	#N/A	0.531657	#N/A	#N/A	3.31788	0.531657	2.35915
Halodule wrightii	Creed et al	Ilha do Japonês	1996	12	15	350.17	1985.43	#N/A	#N/A	4.50494	#N/A	#N/A	#N/A	3.30504	#N/A	#N/A	0.648638	#N/A	#N/A	3.30504	0.648638	2.23071
Halodule wrightii	Creed et al	Ilha do Japonês	1997	2	15	45.47	4557.91	#N/A	#N/A	12.1083	#N/A	#N/A	#N/A	3.66329	#N/A	#N/A	1.08437	#N/A	#N/A	3.66329	1.08437	1.73482
Halodule wrightii	Creed et al	Ilha do Japonês	1997	3	15	75.94	5259.85	#N/A	#N/A	14.6532	#N/A	#N/A	#N/A	3.7423	#N/A	#N/A	1.16865	#N/A	#N/A	3.7423	1.16865	1.62052
Halodule wrightii	Creed et al	Ilha do Japonês	1997	5	15	136.88	6373.43	#N/A	#N/A	13.6204	#N/A	#N/A	#N/A	3.80708	#N/A	#N/A	1.13559	#N/A	#N/A	3.80708	1.13559	1.64498
Halodule wrightii	Creed et al	Saco da Velha	1997	5	15	136.88	1919.42	#N/A	#N/A	1.8288	#N/A	#N/A	#N/A	3.2896	#N/A	#N/A	0.233214	#N/A	#N/A	3.2896	0.233214	2.62595
Halodule wrightii	Creed et al	J Fernandinho	1997	5	15	136.88	10675.5	#N/A	#N/A	33.0003	#N/A	#N/A	#N/A	4.03133	#N/A	#N/A	1.51998	#N/A	#N/A	4.03133	1.51998	1.21452
Halodule wrightii	Creed et al	Piraquara da dentro	1997	4	15	106.41	2023.82	#N/A	#N/A	14.1866	#N/A	#N/A	#N/A	3.32353	#N/A	#N/A	1.15255	#N/A	#N/A	3.32353	1.15255	1.77361
Halodule wrightii	Creed et al	Catita	1997	4	15	106.41	2395.1	#N/A	#N/A	14.1431	#N/A	#N/A	#N/A	3.38114	#N/A	#N/A	1.15089	#N/A	#N/A	3.38114	1.15089	1.76417
Halodule wrightii	Creed et al	da Aguáda	1997	4	15	106.41	6339.57	#N/A	#N/A	63.1535	#N/A	#N/A	#N/A	3.80639	#N/A	#N/A	1.80782	#N/A	#N/A	3.80639	1.80782	0.986914
Halodule wrightii	Creed et al	Ilha do Japonês	1997	5	15	136.88	5172.02	#N/A	#N/A	32.8895	#N/A	#N/A	#N/A	3.71733	#N/A	#N/A	1.51847	#N/A	#N/A	3.71733	1.51847	1.3091
Halodule wrightii	Creed et al	Ferradura	1997	5	15	136.88	3795.7	#N/A	#N/A	21.9021	#N/A	#N/A	#N/A	3.60922	#N/A	#N/A	1.35466	#N/A	#N/A	3.60922	1.35466	1.43233
Halodule wrightii	Creed et al	P. Paquetá	1997	4	15	106.41	2710.5	#N/A	#N/A	6.42251	#N/A	#N/A	#N/A	3.44255	#N/A	#N/A	0.803989	#N/A	#N/A	3.44255	0.803989	2.04035
Halodule wrightii	Creed et al	da Fazenda	1997	4	15	106.41	10931.5	#N/A	#N/A	7.69424	#N/A	#N/A	#N/A	4.04641	#N/A	#N/A	0.886487	#N/A	#N/A	4.04641	0.886487	1.8028
Halodule wrightii	Creed et al	da Pitangeira	1997	4	15	106.41	4112.85	#N/A	#N/A	15.4284	#N/A	#N/A	#N/A	3.63353	#N/A	#N/A	1.19504	#N/A	#N/A	3.63353	1.19504	1.61461
Halodule wrightii	Creed et al	Lower Laguna Madre	1995	6	2	154.35	4617.11	#N/A	#N/A	47.0815	#N/A	#N/A	#N/A	3.69698	#N/A	#N/A	1.70974	#N/A	#N/A	3.69698	1.70974	1.02609
Halodule wrightii	Creed et al	Lower Laguna Madre	1995	6	16	168.35	3701.2	#N/A	#N/A	25.5299	#N/A	#N/A	#N/A	3.62183	#N/A	#N/A	1.43618	#N/A	#N/A	3.62183	1.43618	1.30743
Halodule wrightii	Creed et al	Lower Laguna Madre	1995	6	24	176.35	5718.43	#N/A	#N/A	24.415	#N/A	#N/A	#N/A	3.76619	#N/A	#N/A	1.41567	#N/A	#N/A	3.76619	1.41567	1.29846
Halodule wrightii	Creed et al	Lower Laguna Madre	1995	7	7	189.82	4621.29	#N/A	#N/A	33.9163	#N/A	#N/A	#N/A	3.67229	#N/A	#N/A	1.54522	#N/A	#N/A	3.67229	1.54522	1.26274
Halodule wrightii	Creed et al	Lower Laguna Madre	1995	7	18	200.82	5686.95	#N/A	#N/A	30.3673	#N/A	#N/A	#N/A	3.7663	#N/A	#N/A	1.50427	#N/A	#N/A	3.7663	1.50427	1.25488
Halodule wrightii	Creed et al	Lower Laguna Madre	1995	7	27	209.82	5227.72	#N/A	#N/A	22.0098	#N/A	#N/A	#N/A	3.72252	#N/A	#N/A	1.3551	#N/A	#N/A	3.72252	1.3551	1.42527
Halodule wrightii	Creed et al	Lower Laguna Madre	1995	8	5	218.29	6430.38	#N/A	#N/A	41.4951	#N/A	#N/A	#N/A	3.81519	#N/A	#N/A	1.62867	#N/A	#N/A	3.81519	1.62867	1.1474
Halodule wrightii	Creed et al	Lower Laguna Madre	1995	8	19	232.29	7141.52	#N/A	#N/A	36.3002	#N/A	#N/A	#N/A	3.86418	#N/A	#N/A	1.56714	#N/A	#N/A	3.86418	1.56714	1.20127
Halodule wrightii	Creed et al	Lower Laguna Madre	1995	9	2	245.76	8029.75	#N/A	#N/A	51.0665	#N/A	#N/A	#N/A	3.92502	#N/A	#N/A	1.74216	#N/A	#N/A	3.92502	1.74216	0.95324
Halodule wrightii	Creed et al	Lower Laguna Madre	1995	9	29	272.76	4146.08	#N/A	#N/A	41.6531	#N/A	#N/A	#N/A	3.63381	#N/A	#N/A	1.63095	#N/A	#N/A	3.63381	1.63095	1.19281
Halodule wrightii	Creed et al	Lower Laguna Madre	1995	10	21	295.23	4734.19	#N/A	#N/A	27.3084	#N/A	#N/A	#N/A	3.68976	#N/A	#N/A	1.4442	#N/A	#N/A	3.68976	1.4442	1.36905
Halodule wrightii	Creed et al	Lower Laguna Madre	1995	11	12	316.7	5187.13	#N/A	#N/A	17.0102	#N/A	#N/A	#N/A	3.72016	#N/A	#N/A	1.24148	#N/A	#N/A	3.72016	1.24148	1.53291
Halodule wrightii	Creed et al	Lower Laguna Madre	1995	12	2	337.17	5565.12	#N/A	#N/A	26.2798	#N/A	#N/A	#N/A	3.75538	#N/A	#N/A	1.43368	#N/A	#N/A	3.75538	1.43368	1.3358
Halodule wrightii	Creed et al	Lower Laguna Madre	1995	12	20	355.17	3838.3	#N/A	#N/A	14.2183	#N/A	#N/A	#N/A	3.58846	#N/A	#N/A	1.16234	#N/A	#N/A	3.58846	1.16234	1.64063
Halodule wrightii	Creed et al	Lower Laguna Madre	1996	1	13	13	4157.63	#N/A	#N/A	15.6824	#N/A	#N/A	#N/A	3.67689	#N/A	#N/A	1.20083	#N/A	#N/A	3.67689	1.20083	1.59203
Halodule wrightii	Creed et al	Lower Laguna Madre	1996	2	17	47.47	3433.63	#N/A	#N/A	16.0602	#N/A	#N/A	#N/A	3.54402	#N/A	#N/A	1.21193	#N/A	#N/A	3.54402	1.21193	1.62746
Halodule wrightii	Creed et al	Lower Laguna Madre	1996	3	16	76.94	6410.02	#N/A	#N/A	19.138	#N/A	#N/A	#N/A	3.82345	#N/A	#N/A	1.29339	#N/A	#N/A	3.82345	1.29339	1.4427
Halodule wrightii	Creed et al	Lower Laguna Madre	1996	4	13	104.41	9164.87	#N/A	#N/A	29.0705	#N/A	#N/A	#N/A	3.97129	#N/A	#N/A	1.47682	#N/A	#N/A	3.97129	1.47682	1.22754
Halodule wrightii	Creed et al	Lower Laguna Madre	1996	5	18	139.88	11156.6	#N/A	#N/A	36.9718	#N/A	#N/A	#N/A	4.05028	#N/A	#N/A	1.56928	#N/A	#N/A	4.05028	1.56928	1.16105
Halodule wrightii	Creed et al	Lower Laguna Madre	1996	6	1	153.35	6675.32	#N/A	#N/A	35.8773	#N/A	#N/A	#N/A	3.82524	#N/A	#N/A	1.5603	#N/A	#N/A	3.82524	1.5603	1.22793
Halodule wrightii	Creed et al	Lower Laguna Madre	1996	6	15	167.35	4284.22	#N/A	#N/A	31.564	#N/A	#N/A	#N/A	3.63836	#N/A	#N/A	1.50504	#N/A	#N/A	3.63836	1.50504	1.33373
Halodule wrightii	Creed et al	Lower Laguna Madre	1996	7	27	209.82	6081.91	#N/A	#N/A	39.0521	#N/A	#N/A	#N/A	3.78443	#N/A	#N/A	1.59278	#N/A	#N/A	3.78443	1.59278	1.22067
Halodule wrightii	Creed et al	Lower Laguna Madre	1996	8	24	237.29	6253.27	#N/A	#N/A	45.8705	#N/A	#N/A	#N/A	3.811	#N/A	#N/A	1.67004	#N/A	#N/A	3.811	1.67004	1.10668
Halodule wrightii	Creed et al	Lower Laguna Madre	1996	10	12	286.23	7929.5	#N/A	#N/A	36.4707	#N/A	#N/A	#N/A	3.90002	#N/A	#N/A	1.56892	#N/A	#N/A	3.90002	1.56892	1.19473
Halodule wrightii	Creed et al	Lower Laguna Madre	1996	12	7	342.17	4513.88	#N/A	#N/A	18.5828	#N/A	#N/A	#N/A	3.66328	#N/A	#N/A	1.2799	#N/A	#N/A	3.66328	1.2799	1.51632
Halodule wrightii	Creed et al	Lower Laguna Madre	1997	1	4	4	2374.32	#N/A	#N/A	9.42977	#N/A	#N/A	#N/A	3.47299	#N/A	#N/A	0.980473	#N/A	#N/A	3.47299	0.980473	1.726
Halodule wrightii	Creed et al	Lower Laguna Madre	1997	2	1	31.47	3608.27	#N/A	#N/A	11.0118	#N/A	#N/A	#N/A	3.60796	#N/A	#N/A	1.0515	#N/A	#N/A	3.60796	1.0515	1.69565
Halodule wrightii	Creed et al	Lower Laguna Madre	1997	6	30	182.35	11381.8	#N/A	#N/A	102.946	#N/A	#N/A	#N/A	4.06214	#N/A	#N/A	2.01713	#N/A	#N/A	4.06214	2.01713	0.717766
Halodule wrightii	Creed et al	Lower Laguna Madre	1997	7	11	193.82	6429.52	#N/A	#N/A	30.1494	#N/A	#N/A	#N/A	3.83339	#N/A	#N/A	1.50407	#N/A	#N/A	3.83339	1.50407	1.19038
Halodule wrightii	Creed et al	Lower Laguna Madre	1997	11	8	312.7	4120.48	#N/A	#N/A	37.8023	#N/A	#N/A	#N/A	3.62253	#N/A	#N/A	1.58214	#N/A	#N/A	3.62253	1.58214	1.26757
Halodule wrightii	Creed et al	Lower Laguna Madre	1998	2	28	58.47	6613.33	#N/A	#N/A	14.6546	#N/A	#N/A	#N/A	3.88118	#N/A	#N/A	1.17193	#N/A	#N/A	3.88118	1.17193	1.55519
Halodule wrightii	Creed et al	Blackjack Peninsula,San Antonio Bay, Texas	1990	3	19	79.94	1225.04	#N/A	#N/A	15.6245	#N/A	#N/A	#N/A	3.13067	#N/A	#N/A	1.22028	#N/A	#N/A	3.13067	1.22028	1.6382
Halodule wrightii	Creed et al	Blackjack Peninsula,San Antonio Bay, Texas	1990	5	5	126.88	871.392	#N/A	#N/A	12.0581	#N/A	#N/A	#N/A	2.94323	#N/A	#N/A	1.08747	#N/A	#N/A	2.94323	1.08747	1.92081
Halodule wrightii	Creed et al	Blackjack Peninsula,San Antonio Bay, Texas	1990	7	2	184.82	2400.37	#N/A	#N/A	17.0099	#N/A	#N/A	#N/A	3.38209	#N/A	#N/A	1.23215	#N/A	#N/A	3.38209	1.23215	1.6816
Halodule wrightii	Creed et al	Blackjack Peninsula,San Antonio Bay, Texas	1990	9	10	253.76	2768.62	#N/A	#N/A	28.8028	#N/A	#N/A	#N/A	3.45486	#N/A	#N/A	1.45971	#N/A	#N/A	3.45486	1.45971	1.44708
Halodule wrightii	Creed et al	Blackjack Peninsula,San Antonio Bay, Texas	1990	11	13	317.7	2487.24	#N/A	#N/A	12.08	#N/A	#N/A	#N/A	3.39951	#N/A	#N/A	1.08316	#N/A	#N/A	3.39951	1.08316	1.81718
Halodule wrightii	Creed et al	Blackjack Peninsula,San Antonio Bay, Texas	1991	2	8	38.47	1182.44	#N/A	#N/A	5.76276	#N/A	#N/A	#N/A	3.12664	#N/A	#N/A	0.755203	#N/A	#N/A	3.12664	0.755203	2.15556
Halodule wrightii	Creed et al	Blackjack Peninsula,San Antonio Bay, Texas	1991	4	8	99.41	1284.45	#N/A	#N/A	10.0967	#N/A	#N/A	#N/A	3.10996	#N/A	#N/A	1.00472	#N/A	#N/A	3.10996	1.00472	1.98149
Halodule wrightii	Creed et al	Blackjack Peninsula,San Antonio Bay, Texas	1991	5	21	142.88	948.399	#N/A	#N/A	12.182	#N/A	#N/A	#N/A	3.02753	#N/A	#N/A	1.12801	#N/A	#N/A	3.02753	1.12801	1.52671
Halodule wrightii	Creed et al	Blackjack Peninsula,San Antonio Bay, Texas	1991	7	16	198.82	2281.46	#N/A	#N/A	15.4695	#N/A	#N/A	#N/A	3.37475	#N/A	#N/A	1.19535	#N/A	#N/A	3.37475	1.19535	1.69348
Halodule wrightii	Creed et al	Blackjack Peninsula,San Antonio Bay, Texas	1991	10	2	276.23	4975.94	#N/A	#N/A	100.377	#N/A	#N/A	#N/A	3.70821	#N/A	#N/A	2.00446	#N/A	#N/A	3.70821	2.00446	0.842624
Halodule wrightii	Creed et al	Blackjack Peninsula,San Antonio Bay, Texas	1991	11	29	333.7	4373.36	#N/A	#N/A	65.6633	#N/A	#N/A	#N/A	3.65929	#N/A	#N/A	1.82286	#N/A	#N/A	3.65929	1.82286	1.02094
Halodule wrightii	Creed et al	Blackjack Peninsula,San Antonio Bay, Texas	1992	1	30	30	3758.63	#N/A	#N/A	10.9676	#N/A	#N/A	#N/A	3.58052	#N/A	#N/A	1.04458	#N/A	#N/A	3.58052	1.04458	1.77126
Halodule wrightii	Creed et al	Blackjack Peninsula,San Antonio Bay, Texas	1992	4	9	100.41	7838.82	#N/A	#N/A	37.9992	#N/A	#N/A	#N/A	3.89973	#N/A	#N/A	1.59948	#N/A	#N/A	3.89973	1.59948	1.12375
Halodule wrightii	Creed et al	Blackjack Peninsula,San Antonio Bay, Texas	1992	6	24	176.35	1002.3	#N/A	#N/A	4.61081	#N/A	#N/A	#N/A	3.03436	#N/A	#N/A	0.65558	#N/A	#N/A	3.03436	0.65558	2.29521
Halodule wrightii	Creed et al	Blackjack Peninsula,San Antonio Bay, Texas	1992	8	17	230.29	2589.74	#N/A	#N/A	17.3214	#N/A	#N/A	#N/A	3.42282	#N/A	#N/A	1.24143	#N/A	#N/A	3.42282	1.24143	1.653
Halodule wrightii	Creed et al	Blackjack Peninsula,San Antonio Bay, Texas	1992	10	6	280.23	1504.71	#N/A	#N/A	11.4692	#N/A	#N/A	#N/A	3.18868	#N/A	#N/A	1.06088	#N/A	#N/A	3.18868	1.06088	1.89625
Halodule wrightii	Creed et al	Blackjack Peninsula,San Antonio Bay, Texas	1993	2	16	46.47	1922.06	#N/A	#N/A	10.7728	#N/A	#N/A	#N/A	3.36974	#N/A	#N/A	1.03766	#N/A	#N/A	3.36974	1.03766	1.804
Halodule wrightii	Creed et al	Blackjack Peninsula,San Antonio Bay, Texas	1993	5	21	142.88	2319.29	#N/A	#N/A	10.459	#N/A	#N/A	#N/A	3.38417	#N/A	#N/A	1.03777	#N/A	#N/A	3.38417	1.03777	1.69727
Halodule wrightii	Creed et al	Blackjack Peninsula,San Antonio Bay, Texas	1993	8	25	238.29	11269	#N/A	#N/A	74.913	#N/A	#N/A	#N/A	4.0663	#N/A	#N/A	1.8873	#N/A	#N/A	4.0663	1.8873	0.812487
Halodule wrightii	Creed et al	Blackjack Peninsula,San Antonio Bay, Texas	1993	12	16	351.17	2137.95	#N/A	#N/A	2.02071	#N/A	#N/A	#N/A	3.39339	#N/A	#N/A	#NUM!	#N/A	#N/A	3.39339	#NUM!	2.2383
Halodule wrightii	Creed et al	Blackjack Peninsula,San Antonio Bay, Texas	1994	3	10	70.94	887.951	#N/A	#N/A	1.7385	#N/A	#N/A	#N/A	3.07812	#N/A	#N/A	#NUM!	#N/A	#N/A	3.07812	#NUM!	2.4065
Halodule wrightii	Creed et al	Blackjack Peninsula,San Antonio Bay, Texas	1994	5	31	152.88	2709.71	#N/A	#N/A	20.1393	#N/A	#N/A	#N/A	3.47376	#N/A	#N/A	1.32894	#N/A	#N/A	3.47376	1.32894	1.45778
Halodule wrightii	Creed et al	Blackjack Peninsula,San Antonio Bay, Texas	1994	9	12	255.76	5685.69	#N/A	#N/A	60.5732	#N/A	#N/A	#N/A	3.76364	#N/A	#N/A	1.79709	#N/A	#N/A	3.76364	1.79709	0.996247
Halodule wrightii	Creed et al	Blackjack Peninsula,San Antonio Bay, Texas	1994	12	5	340.17	1525.83	#N/A	#N/A	3.41966	#N/A	#N/A	#N/A	3.22442	#N/A	#N/A	0.370653	#N/A	#N/A	3.22442	0.370653	2.00489
Halodule wrightii	Creed et al	Blackjack Peninsula,San Antonio Bay, Texas	1995	3	15	75.94	863.093	#N/A	#N/A	2.38202	#N/A	#N/A	#N/A	2.95398	#N/A	#N/A	0.288468	#N/A	#N/A	2.95398	0.288468	2.2713
Halodule wrightii	Creed et al	Blackjack Peninsula,San Antonio Bay, Texas	1995	6	15	167.35	2989.65	#N/A	#N/A	26.3192	#N/A	#N/A	#N/A	3.48012	#N/A	#N/A	1.42057	#N/A	#N/A	3.48012	1.42057	1.47685
Halodule wrightii	Creed et al	East Flats, Corpus Cristi Bay, Texas	1989	12	6	341.17	3155.63	#N/A	#N/A	38.5702	#N/A	#N/A	#N/A	3.50316	#N/A	#N/A	1.59732	#N/A	#N/A	3.50316	1.59732	1.27341
Halodule wrightii	Creed et al	East Flats, Corpus Cristi Bay, Texas	1990	1	26	26	4911.5	#N/A	#N/A	48.6809	#N/A	#N/A	#N/A	3.69978	#N/A	#N/A	1.71952	#N/A	#N/A	3.69978	1.71952	1.0472
Halodule wrightii	Creed et al	East Flats, Corpus Cristi Bay, Texas	1990	3	16	76.94	3133.61	#N/A	#N/A	59.3895	#N/A	#N/A	#N/A	3.50386	#N/A	#N/A	1.78534	#N/A	#N/A	3.50386	1.78534	1.10009
Halodule wrightii	Creed et al	East Flats, Corpus Cristi Bay, Texas	1990	5	17	138.88	5957.08	#N/A	#N/A	109.93	#N/A	#N/A	#N/A	3.77921	#N/A	#N/A	2.04478	#N/A	#N/A	3.77921	2.04478	0.782554
Halodule wrightii	Creed et al	East Flats, Corpus Cristi Bay, Texas	1990	7	2	184.82	2447.15	#N/A	#N/A	57.3674	#N/A	#N/A	#N/A	3.39575	#N/A	#N/A	1.7681	#N/A	#N/A	3.39575	1.7681	1.14454
Halodule wrightii	Creed et al	East Flats, Corpus Cristi Bay, Texas	1990	9	10	253.76	7440.54	#N/A	#N/A	215.367	#N/A	#N/A	#N/A	3.88411	#N/A	#N/A	2.35434	#N/A	#N/A	3.88411	2.35434	0.352229
Halodule wrightii	Creed et al	East Flats, Corpus Cristi Bay, Texas	1990	11	13	317.7	3066.32	#N/A	#N/A	84.0709	#N/A	#N/A	#N/A	3.49535	#N/A	#N/A	1.93714	#N/A	#N/A	3.49535	1.93714	0.939496
Halodule wrightii	Creed et al	East Flats, Corpus Cristi Bay, Texas	1991	1	14	14	3800.07	#N/A	#N/A	83.4596	#N/A	#N/A	#N/A	3.58499	#N/A	#N/A	1.92488	#N/A	#N/A	3.58499	1.92488	0.95838
Halodule wrightii	Creed et al	East Flats, Corpus Cristi Bay, Texas	1991	2	15	45.47	4879.75	#N/A	#N/A	78.1146	#N/A	#N/A	#N/A	3.69567	#N/A	#N/A	1.89309	#N/A	#N/A	3.69567	1.89309	0.961772
Halodule wrightii	Creed et al	East Flats, Corpus Cristi Bay, Texas	1991	4	1	92.41	4473.47	#N/A	#N/A	87.3108	#N/A	#N/A	#N/A	3.65286	#N/A	#N/A	1.94219	#N/A	#N/A	3.65286	1.94219	0.926641
Halodule wrightii	Creed et al	East Flats, Corpus Cristi Bay, Texas	1991	5	20	141.88	1731.68	#N/A	#N/A	68.1013	#N/A	#N/A	#N/A	3.26174	#N/A	#N/A	1.85438	#N/A	#N/A	3.26174	1.85438	1.08075
Halodule wrightii	Creed et al	East Flats, Corpus Cristi Bay, Texas	1991	7	23	205.82	2528.19	#N/A	#N/A	45.3816	#N/A	#N/A	#N/A	3.41228	#N/A	#N/A	1.66766	#N/A	#N/A	3.41228	1.66766	1.23288
Halodule wrightii	Creed et al	East Flats, Corpus Cristi Bay, Texas	1991	10	2	276.23	2448.45	#N/A	#N/A	61.2435	#N/A	#N/A	#N/A	3.39294	#N/A	#N/A	1.79461	#N/A	#N/A	3.39294	1.79461	1.13
Halodule wrightii	Creed et al	East Flats, Corpus Cristi Bay, Texas	1991	12	6	341.17	4353.32	#N/A	#N/A	76.9298	#N/A	#N/A	#N/A	3.65091	#N/A	#N/A	1.90036	#N/A	#N/A	3.65091	1.90036	0.917969
Halodule wrightii	Creed et al	East Flats, Corpus Cristi Bay, Texas	1992	1	23	23	3483.34	#N/A	#N/A	90.1935	#N/A	#N/A	#N/A	3.54953	#N/A	#N/A	1.96015	#N/A	#N/A	3.54953	1.96015	0.924485
Halodule wrightii	Creed et al	East Flats, Corpus Cristi Bay, Texas	1992	3	30	90.94	4959.76	#N/A	#N/A	86.881	#N/A	#N/A	#N/A	3.71361	#N/A	#N/A	1.95584	#N/A	#N/A	3.71361	1.95584	0.837781
Halodule wrightii	Creed et al	East Flats, Corpus Cristi Bay, Texas	1992	6	2	154.35	10317.3	#N/A	#N/A	149.443	#N/A	#N/A	#N/A	4.02079	#N/A	#N/A	2.18066	#N/A	#N/A	4.02079	2.18066	0.556327
Halodule wrightii	Creed et al	East Flats, Corpus Cristi Bay, Texas	1992	7	13	195.82	8780.14	#N/A	#N/A	124.465	#N/A	#N/A	#N/A	3.949	#N/A	#N/A	2.09725	#N/A	#N/A	3.949	2.09725	0.683292
Halodule wrightii	Creed et al	East Flats, Corpus Cristi Bay, Texas	1992	8	24	237.29	10136.7	#N/A	#N/A	251.945	#N/A	#N/A	#N/A	4.01902	#N/A	#N/A	2.40421	#N/A	#N/A	4.01902	2.40421	0.350847
Halodule wrightii	Creed et al	East Flats, Corpus Cristi Bay, Texas	1992	10	14	288.23	7973.46	#N/A	#N/A	100.029	#N/A	#N/A	#N/A	3.90574	#N/A	#N/A	2.00332	#N/A	#N/A	3.90574	2.00332	0.785362
Halodule wrightii	Creed et al	East Flats, Corpus Cristi Bay, Texas	1992	12	9	344.17	5695.03	#N/A	#N/A	53.7051	#N/A	#N/A	#N/A	3.76047	#N/A	#N/A	1.73383	#N/A	#N/A	3.76047	1.73383	1.08188
Halodule wrightii	Creed et al	East Flats, Corpus Cristi Bay, Texas	1993	2	16	46.47	6436.98	#N/A	#N/A	61.3448	#N/A	#N/A	#N/A	3.81373	#N/A	#N/A	1.79304	#N/A	#N/A	3.81373	1.79304	1.0045
Halodule wrightii	Creed et al	East Flats, Corpus Cristi Bay, Texas	1993	5	21	142.88	6084.99	#N/A	#N/A	82.1753	#N/A	#N/A	#N/A	3.79563	#N/A	#N/A	1.92025	#N/A	#N/A	3.79563	1.92025	0.887678
Halodule wrightii	Creed et al	East Flats, Corpus Cristi Bay, Texas	1993	8	25	238.29	6745.13	#N/A	#N/A	191.781	#N/A	#N/A	#N/A	3.86318	#N/A	#N/A	2.29098	#N/A	#N/A	3.86318	2.29098	0.479611
Halodule wrightii	Creed et al	East Flats, Corpus Cristi Bay, Texas	1993	12	21	356.17	4407.49	#N/A	#N/A	30.2705	#N/A	#N/A	#N/A	3.65848	#N/A	#N/A	1.48593	#N/A	#N/A	3.65848	1.48593	1.34367
Halodule wrightii	Creed et al	East Flats, Corpus Cristi Bay, Texas	1994	3	10	70.94	5536.15	#N/A	#N/A	32.3997	#N/A	#N/A	#N/A	3.75889	#N/A	#N/A	1.52073	#N/A	#N/A	3.75889	1.52073	1.2666
Halodule wrightii	Creed et al	East Flats, Corpus Cristi Bay, Texas	1994	6	1	153.35	6686.97	#N/A	#N/A	103.346	#N/A	#N/A	#N/A	3.83987	#N/A	#N/A	2.07317	#N/A	#N/A	3.83987	2.07317	0.626484
Halodule wrightii	Creed et al	East Flats, Corpus Cristi Bay, Texas	1994	9	19	262.76	4561.22	#N/A	#N/A	48.8061	#N/A	#N/A	#N/A	3.681	#N/A	#N/A	1.69214	#N/A	#N/A	3.681	1.69214	1.14286
Halodule wrightii	Creed et al	East Flats, Corpus Cristi Bay, Texas	1994	12	5	340.17	4691.1	#N/A	#N/A	59.6704	#N/A	#N/A	#N/A	3.70291	#N/A	#N/A	1.7799	#N/A	#N/A	3.70291	1.7799	1.04934
Halodule wrightii	Creed et al	East Flats, Corpus Cristi Bay, Texas	1995	3	15	75.94	6650.75	#N/A	#N/A	74.128	#N/A	#N/A	#N/A	3.82457	#N/A	#N/A	1.8767	#N/A	#N/A	3.82457	1.8767	0.922857
Halodule wrightii	Creed et al	East Flats, Corpus Cristi Bay, Texas	1995	6	15	167.35	2419.4	#N/A	#N/A	33.638	#N/A	#N/A	#N/A	3.40443	#N/A	#N/A	1.54908	#N/A	#N/A	3.40443	1.54908	1.30736
Halodule wrightii	Creed et al	East Flats, Corpus Cristi Bay, Texas	1995	9	7	250.76	4134.29	#N/A	#N/A	102.035	#N/A	#N/A	#N/A	3.61771	#N/A	#N/A	2.0158	#N/A	#N/A	3.61771	2.0158	0.854327
Halodule wrightii	Creed et al	East Flats, Corpus Cristi Bay, Texas	1995	12	4	339.17	3534.43	#N/A	#N/A	34.3658	#N/A	#N/A	#N/A	3.5513	#N/A	#N/A	1.53751	#N/A	#N/A	3.5513	1.53751	1.34308
Halodule wrightii	Creed et al	USFWS	1993	5	20	141.88	5195.26	#N/A	#N/A	79.8628	#N/A	#N/A	#N/A	3.71887	#N/A	#N/A	1.91932	#N/A	#N/A	3.71887	1.91932	0.877425
Halodule wrightii	Creed et al	USFWS	1993	8	30	243.29	3377.32	#N/A	#N/A	36.4597	#N/A	#N/A	#N/A	3.5629	#N/A	#N/A	1.59349	#N/A	#N/A	3.5629	1.59349	1.18783
Halodule wrightii	Creed et al	USFWS	1993	12	8	343.17	2405.13	#N/A	#N/A	10.1494	#N/A	#N/A	#N/A	3.38537	#N/A	#N/A	1.01138	#N/A	#N/A	3.38537	1.01138	1.84617
Halodule wrightii	Creed et al	USFWS	1994	3	8	68.94	1541.65	#N/A	#N/A	15.2395	#N/A	#N/A	#N/A	3.2738	#N/A	#N/A	1.22991	#N/A	#N/A	3.2738	1.22991	1.43871
Halodule wrightii	Creed et al	USFWS	1994	6	3	155.35	1489.81	#N/A	#N/A	3.2008	#N/A	#N/A	#N/A	3.18735	#N/A	#N/A	0.497415	#N/A	#N/A	3.18735	0.497415	2.42454
Halodule wrightii	Creed et al	USFWS	1994	12	6	341.17	1281.33	#N/A	#N/A	7.12801	#N/A	#N/A	#N/A	3.13236	#N/A	#N/A	0.843859	#N/A	#N/A	3.13236	0.843859	2.00982
Halodule wrightii	Creed et al	USFWS	1995	3	16	76.94	587.837	#N/A	#N/A	2.80823	#N/A	#N/A	#N/A	2.81807	#N/A	#N/A	0.419662	#N/A	#N/A	2.81807	0.419662	2.54582
Halodule wrightii	Creed et al	USFWS	1995	6	15	167.35	388.392	#N/A	#N/A	1.77879	#N/A	#N/A	#N/A	2.59515	#N/A	#N/A	#NUM!	#N/A	#N/A	2.59515	#NUM!	2.72473
Halodule wrightii	Creed et al	USFWS	1995	9	7	250.76	1637.8	#N/A	#N/A	22.2181	#N/A	#N/A	#N/A	3.22239	#N/A	#N/A	1.36675	#N/A	#N/A	3.22239	1.36675	1.54251
Halodule wrightii	Creed et al	KR	1991	3	27	87.94	13695.3	#N/A	#N/A	65.5277	#N/A	#N/A	#N/A	4.1373	#N/A	#N/A	1.81881	#N/A	#N/A	4.1373	1.81881	0.896405
Halodule wrightii	Creed et al	KR	1991	5	15	136.88	10489.5	#N/A	#N/A	89.6297	#N/A	#N/A	#N/A	4.02745	#N/A	#N/A	1.96035	#N/A	#N/A	4.02745	1.96035	0.774041
Halodule wrightii	Creed et al	KR	1991	7	18	200.82	6164.65	#N/A	#N/A	126.914	#N/A	#N/A	#N/A	3.7956	#N/A	#N/A	2.10488	#N/A	#N/A	3.7956	2.10488	0.724921
Halodule wrightii	Creed et al	KR	1991	9	25	268.76	12131.3	#N/A	#N/A	96.5006	#N/A	#N/A	#N/A	4.08626	#N/A	#N/A	1.99282	#N/A	#N/A	4.08626	1.99282	0.733146
Halodule wrightii	Creed et al	KR	1991	11	20	324.7	6747.28	#N/A	#N/A	24.9848	#N/A	#N/A	#N/A	3.84061	#N/A	#N/A	1.40648	#N/A	#N/A	3.84061	1.40648	1.35285
Halodule wrightii	Creed et al	KR	1992	1	21	21	5188.91	#N/A	#N/A	21.3407	#N/A	#N/A	#N/A	3.72121	#N/A	#N/A	1.33274	#N/A	#N/A	3.72121	1.33274	1.47491
Halodule wrightii	Creed et al	KR	1992	3	26	86.94	13540.5	#N/A	#N/A	39.6941	#N/A	#N/A	#N/A	4.13756	#N/A	#N/A	1.60385	#N/A	#N/A	4.13756	1.60385	1.08919
Halodule wrightii	Creed et al	KR	1992	5	29	150.88	12434.9	#N/A	#N/A	80.8081	#N/A	#N/A	#N/A	4.11613	#N/A	#N/A	1.93675	#N/A	#N/A	4.11613	1.93675	0.720443
Halodule wrightii	Creed et al	KR	1992	7	16	198.82	17974.6	#N/A	#N/A	155.474	#N/A	#N/A	#N/A	4.26267	#N/A	#N/A	2.20294	#N/A	#N/A	4.26267	2.20294	0.44917
Halodule wrightii	Creed et al	KR	1992	8	21	234.29	12432.8	#N/A	#N/A	110.329	#N/A	#N/A	#N/A	4.10232	#N/A	#N/A	2.062	#N/A	#N/A	4.10232	2.062	0.585791
Halodule wrightii	Creed et al	KR	1992	10	14	288.23	11598.1	#N/A	#N/A	83.4894	#N/A	#N/A	#N/A	4.0714	#N/A	#N/A	1.93103	#N/A	#N/A	4.0714	1.93103	0.787897
Halodule wrightii	Creed et al	KR	1992	12	7	342.17	12653.4	#N/A	#N/A	71.0423	#N/A	#N/A	#N/A	4.10234	#N/A	#N/A	1.8551	#N/A	#N/A	4.10234	1.8551	0.870046
Halodule wrightii	Creed et al	KR	1993	2	16	46.47	6312.2	#N/A	#N/A	34.1218	#N/A	#N/A	#N/A	3.81274	#N/A	#N/A	1.5383	#N/A	#N/A	3.81274	1.5383	1.24676
Halodule wrightii	Creed et al	KR	1993	5	20	141.88	8592.37	#N/A	#N/A	75.6445	#N/A	#N/A	#N/A	3.94005	#N/A	#N/A	1.89085	#N/A	#N/A	3.94005	1.89085	0.854976
Halodule wrightii	Creed et al	KR	1993	8	30	243.29	9909.92	#N/A	#N/A	99.5761	#N/A	#N/A	#N/A	4.00354	#N/A	#N/A	2.01441	#N/A	#N/A	4.00354	2.01441	0.705794
Halodule wrightii	Creed et al	KR	1993	12	8	343.17	7575.26	#N/A	#N/A	41.9963	#N/A	#N/A	#N/A	3.88439	#N/A	#N/A	1.6291	#N/A	#N/A	3.88439	1.6291	1.14061
Halodule wrightii	Creed et al	KR	1994	3	8	68.94	6358.97	#N/A	#N/A	33.4709	#N/A	#N/A	#N/A	3.8097	#N/A	#N/A	1.52655	#N/A	#N/A	3.8097	1.52655	1.27125
Halodule wrightii	Creed et al	KR	1994	6	3	155.35	5360.11	#N/A	#N/A	34.6927	#N/A	#N/A	#N/A	3.80427	#N/A	#N/A	1.56312	#N/A	#N/A	3.80427	1.56312	1.15757
Halodule wrightii	Creed et al	KR	1994	9	12	255.76	6616.15	#N/A	#N/A	125.054	#N/A	#N/A	#N/A	3.83598	#N/A	#N/A	2.11637	#N/A	#N/A	3.83598	2.11637	0.654267
Halodule wrightii	Creed et al	KR	1994	12	6	341.17	4209.17	#N/A	#N/A	35.043	#N/A	#N/A	#N/A	3.6273	#N/A	#N/A	1.55115	#N/A	#N/A	3.6273	1.55115	1.28975
Halodule wrightii	Creed et al	KR	1995	3	16	76.94	7893.54	#N/A	#N/A	56.1948	#N/A	#N/A	#N/A	3.90909	#N/A	#N/A	1.75676	#N/A	#N/A	3.90909	1.75676	0.999436
Halodule wrightii	Creed et al	KR	1995	6	15	167.35	7113.19	#N/A	#N/A	74.953	#N/A	#N/A	#N/A	3.85317	#N/A	#N/A	1.87798	#N/A	#N/A	3.85317	1.87798	0.922285
Halodule wrightii	Creed et al	KR	1995	9	7	250.76	6462.32	#N/A	#N/A	93.8171	#N/A	#N/A	#N/A	3.82124	#N/A	#N/A	1.97665	#N/A	#N/A	3.82124	1.97665	0.823975
Halodule wrightii	Creed et al	KR	1995	12	7	342.17	3778.7	#N/A	#N/A	36.0135	#N/A	#N/A	#N/A	3.59331	#N/A	#N/A	1.56357	#N/A	#N/A	3.59331	1.56357	1.28173
Halodule wrightii	Creed et al	Laguna Madre (LM151)	1989	3	23	83.94	7435.96	#N/A	#N/A	19.6072	#N/A	#N/A	#N/A	3.87765	#N/A	#N/A	1.30413	#N/A	#N/A	3.87765	1.30413	1.42325
Halodule wrightii	Creed et al	Laguna Madre (LM151)	1989	7	12	194.82	8054.87	#N/A	#N/A	92.1704	#N/A	#N/A	#N/A	3.90845	#N/A	#N/A	1.97009	#N/A	#N/A	3.90845	1.97009	0.810142
Halodule wrightii	Creed et al	Laguna Madre (LM151)	1989	9	12	255.76	5961.88	#N/A	#N/A	39.4443	#N/A	#N/A	#N/A	3.78312	#N/A	#N/A	1.62028	#N/A	#N/A	3.78312	1.62028	1.12185
Halodule wrightii	Creed et al	Laguna Madre (LM151)	1999	11	8	312.7	7832.11	#N/A	#N/A	68.7244	#N/A	#N/A	#N/A	3.89687	#N/A	#N/A	1.84049	#N/A	#N/A	3.89687	1.84049	0.943654
Halodule wrightii	Creed et al	Laguna Madre (LM151)	1990	1	9	9	6307.44	#N/A	#N/A	53.0967	#N/A	#N/A	#N/A	3.81014	#N/A	#N/A	1.72841	#N/A	#N/A	3.81014	1.72841	1.07441
Halodule wrightii	Creed et al	Laguna Madre (LM151)	1990	2	25	55.47	4865.1	#N/A	#N/A	39.3415	#N/A	#N/A	#N/A	3.69402	#N/A	#N/A	1.59738	#N/A	#N/A	3.69402	1.59738	1.23686
Halodule wrightii	Creed et al	Laguna Madre (LM151)	1990	5	8	129.88	6681.78	#N/A	#N/A	101.96	#N/A	#N/A	#N/A	3.84611	#N/A	#N/A	2.02541	#N/A	#N/A	3.84611	2.02541	0.742526
Halodule wrightii	Creed et al	Laguna Madre (LM151)	1990	7	5	187.82	4592.2	#N/A	#N/A	151.625	#N/A	#N/A	#N/A	3.68301	#N/A	#N/A	2.19211	#N/A	#N/A	3.68301	2.19211	0.626128
Halodule wrightii	Creed et al	Laguna Madre (LM151)	1990	9	6	249.76	10472.4	#N/A	#N/A	205.038	#N/A	#N/A	#N/A	4.02211	#N/A	#N/A	2.31423	#N/A	#N/A	4.02211	2.31423	0.458637
Halodule wrightii	Creed et al	Laguna Madre (LM151)	1990	11	15	319.7	3693.8	#N/A	#N/A	51.2572	#N/A	#N/A	#N/A	3.58098	#N/A	#N/A	1.71295	#N/A	#N/A	3.58098	1.71295	1.15695
Halodule wrightii	Creed et al	Laguna Madre (LM151)	1991	1	25	25	4472.82	#N/A	#N/A	43.5546	#N/A	#N/A	#N/A	3.65435	#N/A	#N/A	1.64748	#N/A	#N/A	3.65435	1.64748	1.19221
Halodule wrightii	Creed et al	Laguna Madre (LM151)	1991	3	27	87.94	8968.88	#N/A	#N/A	129.839	#N/A	#N/A	#N/A	3.95452	#N/A	#N/A	2.11404	#N/A	#N/A	3.95452	2.11404	0.673698
Halodule wrightii	Creed et al	Laguna Madre (LM151)	1991	5	15	136.88	7188.54	#N/A	#N/A	204.045	#N/A	#N/A	#N/A	3.86076	#N/A	#N/A	2.31351	#N/A	#N/A	3.86076	2.31351	0.500808
Halodule wrightii	Creed et al	Laguna Madre (LM151)	1991	7	18	200.82	3103.4	#N/A	#N/A	64.5098	#N/A	#N/A	#N/A	3.49677	#N/A	#N/A	1.83095	#N/A	#N/A	3.49677	1.83095	1.02409
Halodule wrightii	Creed et al	Laguna Madre (LM151)	1991	9	25	268.76	7652.82	#N/A	#N/A	201.942	#N/A	#N/A	#N/A	3.91963	#N/A	#N/A	2.32222	#N/A	#N/A	3.91963	2.32222	0.381573
Halodule wrightii	Creed et al	Laguna Madre (LM151)	1991	11	27	331.7	3857.74	#N/A	#N/A	46.7179	#N/A	#N/A	#N/A	3.60002	#N/A	#N/A	1.68664	#N/A	#N/A	3.60002	1.68664	1.1214
Halodule wrightii	Creed et al	Laguna Madre (LM151)	1992	1	21	21	6065.34	#N/A	#N/A	63.8097	#N/A	#N/A	#N/A	3.78909	#N/A	#N/A	1.81227	#N/A	#N/A	3.78909	1.81227	0.986505
Halodule wrightii	Creed et al	Laguna Madre (LM151)	1992	3	26	86.94	8167.3	#N/A	#N/A	97.6709	#N/A	#N/A	#N/A	3.91603	#N/A	#N/A	1.98979	#N/A	#N/A	3.91603	1.98979	0.804838
Halodule wrightii	Creed et al	Laguna Madre (LM151)	1992	5	29	150.88	7902.9	#N/A	#N/A	95.0794	#N/A	#N/A	#N/A	3.91541	#N/A	#N/A	2.00955	#N/A	#N/A	3.91541	2.00955	0.670409
Halodule wrightii	Creed et al	Laguna Madre (LM151)	1992	7	16	198.82	10210.1	#N/A	#N/A	118.803	#N/A	#N/A	#N/A	4.01413	#N/A	#N/A	2.07659	#N/A	#N/A	4.01413	2.07659	0.687117
Halodule wrightii	Creed et al	Laguna Madre (LM151)	1992	8	21	234.29	7819.8	#N/A	#N/A	90.0965	#N/A	#N/A	#N/A	3.90456	#N/A	#N/A	1.97159	#N/A	#N/A	3.90456	1.97159	0.756472
Halodule wrightii	Creed et al	Laguna Madre (LM151)	1992	10	14	288.23	4964.64	#N/A	#N/A	59.1801	#N/A	#N/A	#N/A	3.72363	#N/A	#N/A	1.79103	#N/A	#N/A	3.72363	1.79103	0.986919
Halodule wrightii	Creed et al	Laguna Madre (LM151)	1992	12	7	342.17	7443.94	#N/A	#N/A	63.9859	#N/A	#N/A	#N/A	3.87918	#N/A	#N/A	1.81453	#N/A	#N/A	3.87918	1.81453	0.956816
Halodule wrightii	Creed et al	Laguna Madre (LM151)	1993	2	16	46.47	5370.75	#N/A	#N/A	54.975	#N/A	#N/A	#N/A	3.74877	#N/A	#N/A	1.74702	#N/A	#N/A	3.74877	1.74702	1.0656
Halodule wrightii	Creed et al	Laguna Madre (LM151)	1993	5	20	141.88	6105.23	#N/A	#N/A	75.9087	#N/A	#N/A	#N/A	3.79027	#N/A	#N/A	1.88722	#N/A	#N/A	3.79027	1.88722	0.917006
Halodule wrightii	Creed et al	Laguna Madre (LM151)	1993	8	30	243.29	5273.43	#N/A	#N/A	91.9285	#N/A	#N/A	#N/A	3.72893	#N/A	#N/A	1.96618	#N/A	#N/A	3.72893	1.96618	0.872436
Halodule wrightii	Creed et al	Laguna Madre (LM151)	1993	12	8	343.17	2620.07	#N/A	#N/A	34.4582	#N/A	#N/A	#N/A	3.4726	#N/A	#N/A	1.54444	#N/A	#N/A	3.4726	1.54444	1.32338
Halodule wrightii	Creed et al	Laguna Madre (LM151)	1994	3	8	68.94	4178.79	#N/A	#N/A	35.6393	#N/A	#N/A	#N/A	3.6307	#N/A	#N/A	1.55448	#N/A	#N/A	3.6307	1.55448	1.2959
Halodule wrightii	Creed et al	Laguna Madre (LM151)	1994	6	3	155.35	1487.22	#N/A	#N/A	6.65631	#N/A	#N/A	#N/A	3.25024	#N/A	#N/A	0.796084	#N/A	#N/A	3.25024	0.796084	1.92239
Halodule wrightii	Creed et al	Laguna Madre (LM151)	1994	9	12	255.76	3181.29	#N/A	#N/A	73.7038	#N/A	#N/A	#N/A	3.50904	#N/A	#N/A	1.87479	#N/A	#N/A	3.50904	1.87479	1.0169
Halodule wrightii	Creed et al	Laguna Madre (LM151)	1994	12	6	341.17	917.79	#N/A	#N/A	7.90786	#N/A	#N/A	#N/A	3.14249	#N/A	#N/A	0.876573	#N/A	#N/A	3.14249	0.876573	1.59197
Halodule wrightii	Creed et al	Laguna Madre (LM151)	1995	3	16	76.94	2055.26	#N/A	#N/A	14.7266	#N/A	#N/A	#N/A	3.32534	#N/A	#N/A	1.17679	#N/A	#N/A	3.32534	1.17679	1.70695
Halodule wrightii	Creed et al	Laguna Madre (LM151)	1995	6	15	167.35	1711.37	#N/A	#N/A	28.2406	#N/A	#N/A	#N/A	3.23974	#N/A	#N/A	1.48889	#N/A	#N/A	3.23974	1.48889	1.37869
Halodule wrightii	Creed et al	Laguna Madre (LM151)	1995	9	7	250.76	4062.74	#N/A	#N/A	60.6716	#N/A	#N/A	#N/A	3.62712	#N/A	#N/A	1.8073	#N/A	#N/A	3.62712	1.8073	0.980446
Halodule wrightii	Creed et al	Laguna Madre (LM151)	1995	12	7	342.17	4383.13	#N/A	#N/A	28.3499	#N/A	#N/A	#N/A	3.65483	#N/A	#N/A	1.45783	#N/A	#N/A	3.65483	1.45783	1.36934
Halodule wrightii	Creed et al	Abrolhos	1995	8	15	228.29	927.003	#N/A	#N/A	2.05268	#N/A	#N/A	#N/A	3.04423	#N/A	#N/A	#NUM!	#N/A	#N/A	3.04423	#NUM!	2.53778
Halodule wrightii	Creed et al	Abrolhos	1995	12	15	350.17	1106.69	#N/A	#N/A	3.0199	#N/A	#N/A	#N/A	3.0849	#N/A	#N/A	0.458102	#N/A	#N/A	3.0849	0.458102	2.4607
Halodule wrightii	Creed et al	Abrolhos	1996	4	15	106.41	1183.47	#N/A	#N/A	1.80295	#N/A	#N/A	#N/A	3.15325	#N/A	#N/A	#NUM!	#N/A	#N/A	3.15325	#NUM!	2.48767
Halodule wrightii	Creed et al	IDJ	1997	6	16	168.35	4057.43	#N/A	#N/A	6.53355	#N/A	#N/A	#N/A	3.60931	#N/A	#N/A	0.814587	#N/A	#N/A	3.60931	0.814587	2.00591
Halodule wrightii	Creed et al	IDJ	1997	8	2	215.29	2277.23	#N/A	#N/A	8.32637	#N/A	#N/A	#N/A	3.35895	#N/A	#N/A	0.920499	#N/A	#N/A	3.35895	0.920499	1.99125
Halodule wrightii	Creed et al	IDJ	1997	11	19	323.7	4376.01	#N/A	#N/A	13.5405	#N/A	#N/A	#N/A	3.64128	#N/A	#N/A	1.1344	#N/A	#N/A	3.64128	1.1344	1.68952
Halodule wrightii	Creed et al	IDJ	1998	1	21	21	5472.22	#N/A	#N/A	12.038	#N/A	#N/A	#N/A	3.74354	#N/A	#N/A	1.08146	#N/A	#N/A	3.74354	1.08146	1.71692
Halodule wrightii	Creed et al	IDJ	1998	3	8	68.94	2822.02	#N/A	#N/A	8.63976	#N/A	#N/A	#N/A	3.45289	#N/A	#N/A	0.936637	#N/A	#N/A	3.45289	0.936637	1.9451
Halodule wrightii	Creed et al	IDJ	1995	10	27	301.23	5777.81	#N/A	#N/A	12.0569	#N/A	#N/A	#N/A	3.76487	#N/A	#N/A	1.0826	#N/A	#N/A	3.76487	1.0826	1.70572
