# Supplementary material for: The biomass–density relationship in seagrasses and its use as an ecological indicator
Source: BMC Ecol. 2018 Oct 19;18:44. doi: 10.1186/s12898-018-0200-1 (PMC6195692; doi:10.1186/s12898-018-0200-1)
Supplement: Supplementary file 3 — Additional file 3. The LOLS software fitting dgrass to the nutrients data. [file 12898_2018_200_MOESM3_ESM.zip]

Archive with 4 entries (4 files):
- LOLS_single_fit.m
- SeagrassData.mat
- TrackResNRM.m
- Tutorial.docx
