# Supplementary material for: The biomass–density relationship in seagrasses and its use as an ecological indicator
Source: BMC Ecol. 2018 Oct 19;18:44. doi: 10.1186/s12898-018-0200-1 (PMC6195692; doi:10.1186/s12898-018-0200-1)
Supplement: Supplementary file 3 — Additional file 3. The LOLS software fitting dgrass to the nutrients data. [file 12898_2018_200_MOESM3_ESM.zip › LOLS_single_fit.m]

                            %%Objectives
                            
%Estimate the parameters for the density-dependent survival function

                            %% Settings

load('C:\Users\Vasco Vieira\Dropbox\Statistics\LOLS\SeagrassData.mat');    % directory with the data.

%variables
var1     = log10(amonium(~isnan(dgrass)));                                 % predictor (independent variable)
var2     = -dgrass(~isnan(dgrass));                                        % response (dependent variable)

%inital y_max to start estimates
iYmax = 0.48;

%inital xopt to start estimates
iXopt = 1.06;

%inital b0 to start estimates
ib0   = 0.22;

%inital b1 to start estimates
ib1   = -0.29;

%curve-fitting method: OLS.: Ordinary Least Squares
%                      WLS.: Weighted Least Squares
%                      IRLS: Iterative Re-weighted Least-Squares
%                      N-RM: MLE using Newton-Rahpson Method
%                      LOLS: Linear-in-the-parameters Oblique Least Squares
Opt_method = 'LOLS';

%maximum number of iterations to find a solution. For NRM1, NRM2, IRLS and LOLS. 
t_stop = 200;

%treshold proportion of variation abs(1-c(t+1)/c(t)) in the solution to stop calculus. For N-RM and IRLS.
r_stop = 0.0001;

%V grouping intervals: [g_1(min) g_1(max); ... ; g_n(min) g_n(max)]. For N-RM. If standard N-RM, set one single group [min(x) max(x)].
Vgrp   = [0 4; 4 5; 5 12];

%V group weighted by s2 (0 or 1). Only for N-RM.
Ws2    = 1;

%Lp norm rate of convergence (0<p<2); lower is slower but more precise. For IRLS only.
phi    = 0.4;

                             %% Calculus

OptEvol = nan(t_stop,4);

minX   = min(var1)-0.001*min(var1);
maxX   = max(var1)+0.001*min(var1);
x      = (2*var1-maxX-minX)/(maxX-minX);
minY   = min(var2)-0.001*min(var2);
maxY   = max(var2)+0.001*min(var2);
y      = (2*var2-maxY-minY)/(maxY-minY);
n      = size(var2,1);
xopt   = (2*iXopt-maxX-minX)/(maxX-minX);
ymax   = (2*iYmax-maxY-minY)/(maxY-minY);
b0_    = ib0*(maxX-minX).^2/(2*(maxY-minY));
b1_    = ib1*(maxX-minX)/2;
b      = [iYmax-b0_*xopt^2+b0_*b1_*xopt^3;
          2*b0_*xopt-3*b0_*b1_*xopt^2;
          3*b0_*b1_*xopt-b0_;
          -b0_*b1_];

switch Opt_method
    case 'N-RM'
        xgrp = (2*Vgrp-maxX-minX)./(maxX-minX);

        for j=1:size(xgrp,1)
     grp(j).i  = find(x>=xgrp(j,1) & x<=xgrp(j,2));
            x_ = x(grp(j).i);
            y_ = y(grp(j).i);
      grp(j).n = size(x_,1);
            mu = [x_.^0 x_.^1 x_.^2 x_.^3 x_.^4 x_.^5 x_.^6]'*[y_.^0 y_.^1 y_.^2];
      grp(j).M = [mu(1,3) mu(1,2) mu(2,2) mu(3,2) mu(4,2);
                  mu(1,2) mu(1,1) mu(2,1) mu(3,1) mu(4,1);
                  mu(2,2) mu(2,1) mu(3,1) mu(4,1) mu(5,1);
                  mu(3,2) mu(3,1) mu(4,1) mu(5,1) mu(6,1);
                  mu(4,2) mu(4,1) mu(5,1) mu(6,1) mu(7,1)];
        end

        v  = -eye(5);
        v0 = v(2,:);
        v1 = v(3,:);
        v2 = v(4,:);
        v3 = v(5,:);
        t  = 1;
        r  = 1;

        while t<t_stop && max(r)>r_stop
            B = [1 -b(1) -b(2) -b(3) -b(4)];
            for j=1:size(xgrp,1)
                M  = grp(j).M;
                n  = grp(j).n;
                s2 =  sum(sum(B'*B.*M))/n;
             dl.d0 = -sum(sum((v0'*B).*M+(B'*v0).*M))/(2*s2);
             dl.d1 = -sum(sum((v1'*B).*M+(B'*v1).*M))/(2*s2);
             dl.d2 = -sum(sum((v2'*B).*M+(B'*v2).*M))/(2*s2);
             dl.d3 = -sum(sum((v3'*B).*M+(B'*v3).*M))/(2*s2);
             ds.d0 =  sum(sum((v0'*B).*M+(B'*v0).*M))/(n);
             ds.d1 =  sum(sum((v1'*B).*M+(B'*v1).*M))/(n);
             ds.d2 =  sum(sum((v2'*B).*M+(B'*v2).*M))/(n);
             ds.d3 =  sum(sum((v3'*B).*M+(B'*v3).*M))/(n);
          d2l.d0d0 = -sum(sum((v0'*v0).*M+(v0'*v0).*M))/(2*s2);
          d2l.d0d1 = -sum(sum((v0'*v1).*M+(v1'*v0).*M))/(2*s2);
          d2l.d0d2 = -sum(sum((v0'*v2).*M+(v2'*v0).*M))/(2*s2);
          d2l.d0d3 = -sum(sum((v0'*v3).*M+(v3'*v0).*M))/(2*s2);
          d2l.d1d1 = -sum(sum((v1'*v1).*M+(v1'*v1).*M))/(2*s2);
          d2l.d1d2 = -sum(sum((v1'*v2).*M+(v2'*v1).*M))/(2*s2);
          d2l.d1d3 = -sum(sum((v1'*v3).*M+(v3'*v1).*M))/(2*s2);
          d2l.d2d2 = -sum(sum((v2'*v2).*M+(v2'*v2).*M))/(2*s2);
          d2l.d2d3 = -sum(sum((v2'*v3).*M+(v3'*v2).*M))/(2*s2);
          d2l.d3d3 = -sum(sum((v3'*v3).*M+(v3'*v3).*M))/(2*s2);
          d2s.d0d0 =  sum(sum((v0'*v0).*M+(v0'*v0).*M))/(n);
          d2s.d0d1 =  sum(sum((v0'*v1).*M+(v1'*v0).*M))/(n);
          d2s.d0d2 =  sum(sum((v0'*v2).*M+(v2'*v0).*M))/(n);
          d2s.d0d3 =  sum(sum((v0'*v3).*M+(v3'*v0).*M))/(n);
          d2s.d1d1 =  sum(sum((v1'*v1).*M+(v1'*v1).*M))/(n);
          d2s.d1d2 =  sum(sum((v1'*v2).*M+(v2'*v1).*M))/(n);
          d2s.d1d3 =  sum(sum((v1'*v3).*M+(v3'*v1).*M))/(n);
          d2s.d2d2 =  sum(sum((v2'*v2).*M+(v2'*v2).*M))/(n);
          d2s.d2d3 =  sum(sum((v2'*v3).*M+(v3'*v2).*M))/(n);
          d2s.d3d3 =  sum(sum((v3'*v3).*M+(v3'*v3).*M))/(n);
          if Ws2==1
              ds.d0    =  sum(sum((v0'*B).*M+(B'*v0).*M))/(n*s2);
              ds.d1    =  sum(sum((v1'*B).*M+(B'*v1).*M))/(n*s2);
              ds.d2    =  sum(sum((v2'*B).*M+(B'*v2).*M))/(n*s2);
              ds.d3    =  sum(sum((v3'*B).*M+(B'*v3).*M))/(n*s2);
              d2s.d0d0 =  sum(sum((v0'*v0).*M+(v0'*v0).*M))/(n*s2);
              d2s.d0d1 =  sum(sum((v0'*v1).*M+(v1'*v0).*M))/(n*s2);
              d2s.d0d2 =  sum(sum((v0'*v2).*M+(v2'*v0).*M))/(n*s2);
              d2s.d0d3 =  sum(sum((v0'*v3).*M+(v3'*v0).*M))/(n*s2);
              d2s.d1d1 =  sum(sum((v1'*v1).*M+(v1'*v1).*M))/(n*s2);
              d2s.d1d2 =  sum(sum((v1'*v2).*M+(v2'*v1).*M))/(n*s2);
              d2s.d1d3 =  sum(sum((v1'*v3).*M+(v3'*v1).*M))/(n*s2);
              d2s.d2d2 =  sum(sum((v2'*v2).*M+(v2'*v2).*M))/(n*s2);
              d2s.d2d3 =  sum(sum((v2'*v3).*M+(v3'*v2).*M))/(n*s2);
              d2s.d3d3 =  sum(sum((v3'*v3).*M+(v3'*v3).*M))/(n*s2);
          end
          grp(j).u =  [dl.d0 dl.d1 dl.d2 dl.d3 ds.d0 ds.d1 ds.d2 ds.d3]';
          grp(j).J =  [d2l.d0d0  d2l.d0d1  d2l.d0d2  d2l.d0d3;
                       d2l.d0d1  d2l.d1d1  d2l.d1d2  d2l.d1d3;
                       d2l.d0d2  d2l.d1d2  d2l.d2d2  d2l.d2d3;
                       d2l.d0d3  d2l.d1d3  d2l.d2d3  d2l.d3d3;
                       d2s.d0d0  d2s.d0d1  d2s.d0d2  d2s.d0d3
                       d2s.d0d1  d2s.d1d1  d2s.d1d2  d2s.d1d3;
                       d2s.d0d2  d2s.d1d2  d2s.d2d2  d2s.d2d3;
                       d2s.d0d3  d2s.d1d3  d2s.d2d3  d2s.d3d3];

                run TrackResNRM
            end

            u = cat(1, grp(:).u);
            J = cat(1, grp(:).J);
           bf = b-inv(J'*J)*J'*u./1;
            r = abs(1-bf./b);
            b = bf;
            t = t+1;
           OptEvol(t-1,:) = r;
        end

        clear B bf grp J M n r s2 t u v v0 v1 v2 v3 
        clear -regexp (^d|^x)

    case 'OLS.'
        X = [x.^0 x.^1 x.^2 x.^3]; 
        b = inv(X'*X)*X'*y;

    case 'WLS.'
        X = [ones(n,1) x x.^2 x.^3];
        W = diag(diag(1./cov([x y]')));
        b = inv(X'*W*X)*X'*W*y;

    case 'IRLS'
        X = [ones(n,1) x x.^2 x.^3];
        W = diag(abs(y-X*b).^(phi-2));
        r = 1;
        t = 1;
        while t<t_stop && max(r)>r_stop
            bf = inv(X'*W*X)*X'*W*y;
            W  = diag(abs(y-X*bf).^(phi-2));
            r  = abs(1-bf./b);
            b  = bf;
            t  = t+1;
            OptEvol(t,:) = r;
        end

    case 'LOLS'
        d  = 0.01;
        xo = x;
        yo = y;
        xe = x;
        tb = 1;
        rb = 1;
        while tb<t_stop && max(rb)>r_stop
            for i=1:n
                t  = 1;
                r  = 1;
                while t<t_stop && r>r_stop
                    t=t+1;
                    Ay   = [yo(i) -b(1) -b(2)*xe(i) -b(3)*xe(i)^2 -b(4)*xe(i)^3];
                    By   = [b(2) 2*b(3)*xe(i) 3*b(4)*xe(i)^2];
                    fxe  = (xo(i)-xe(i))*d+d*sum(sum(Ay'*By));
                    dAy  = [0 0 -b(2) -2*b(3)*xe(i) -3*b(4)*xe(i)^2];
                    dBy  = [0 2*b(3) 6*b(4)*xe(i)];
                    f_xe = -d+d*sum(sum(dAy'*By+Ay'*dBy));
                    r    = abs(1-(xe(i)+fxe/f_xe)/xe(i));
                    xe(i)= xe(i)-fxe/f_xe;
                end
            end
            Xe = [ones(n,1) xe xe.^2 xe.^3];
            b_  = b-inv(Xe'*Xe)*Xe'*(Xe*b-yo);
            rb = abs(1-b_./b);
            b  = b_;
            tb = tb+1;
            OptEvol(tb-1,:) = rb;
        end
end

%estimating parameters from polynomial-----------------------------
xopt   = (b(3)+sqrt(b(3)^2-3*b(2)*b(4)))/(-3*b(4));
Xopt   = (xopt*(maxX-minX)+maxX+minX)/2;
ymax   = b(1)-b(3)*xopt.^2-2*b(4)*xopt.^3;
Ymax   = (ymax*(maxY-minY)+maxY+minY)/2;
b0_    = -b(3)-3*b(4)*xopt;
b0     = 2*b0_*(maxY-minY)/((maxX-minX).^2);
b1_      = b(4)/(b(3)+3*b(4)*xopt);
b1     = 2*b1_/(maxX-minX);

%store estimated parametersand  plot results----------------------
figure(1)
plot(var1,var2,'ko'); hold on
x=minX:0.01:maxX;
y=Ymax-b0*(1+b1*(x-Xopt)).*(x-Xopt).^2;
plot(x,y,'r-'); hold on

Results.y_max = Ymax;
Results.x_opt  = Xopt;
Results.b0    = b0;
Results.b1    = b1;    

clear d mo n phi t tb t_stop
clear -regexp (^b|^c|^f|^i|^max|^min|^r|^V|^v|^X|^x|^W|^Y|^y|y$)
